# Supplementary material for: 4D genetic networks reveal the genetic basis of metabolites and seed oil-related traits in 398 soybean RILs
Source: Biotechnol Biofuels Bioprod. 2022 Sep 9;15:92. doi: 10.1186/s13068-022-02191-1 (PMC9461130; doi:10.1186/s13068-022-02191-1)
Supplement: Supplementary file 2 — Additional file 2: Table S7. Quantitative trait loci (QTLs) for seed oil-related traits in soybean seed using genome-wide composite interval mapping, inclusive composite interval mapping, and multi-locus GWAS methods. [file 13068_2022_2191_MOESM2_ESM.xlsx]

## Sheet: Palmitic acid
Additional file 2: Table S7. Quantitative trait loci (QTLs) for seed oil-related traits in soybean seed using the genome-wide composite interval mapping (GCIM), inclusive composite interval mapping (ICIM), and multi-locus GWAS methods
Table. Quantitative trait loci (QTLs) for palimitic acid trait in soybean seed using GCIM
Method	Environments	population	Chr	Position (cM)	Additive effect	LOD	Left_Marker	Right_Marker	Var_Genet_(i)	r2 (%)	Var_Error	Var_Phen (total)
GCIM	WH2014	all	2	105.721	-0.102	5.9459	Marker1221985	Marker1221985	0.0104	3.6909	0.2211	0.2821
GCIM	WH2014	all	3	102.907	0.0899	4.1126	Marker2483347	Marker2483347	0.0081	2.8673
GCIM	WH2014	all	6	35.46	0.1503	9.7803	Marker2029409	Marker2029409	0.0226	8.0107
GCIM	WH2014	all	10	29.2107	-0.12	7.9104	Marker1069694	Marker1084140	0.0144	5.1077
GCIM	WH2014	all	14	0.0001	0.0745	2.7137	Marker1753319	Marker1753319	0.0056	1.9678
GCIM	WH2014	zf	3	108.969	0.1392	3.1038	Marker2448661	Marker2448661	0.0194	5.4596	0.2419	0.3547
GCIM	WH2014	zf	10	23.6307	-0.1804	4.2235	Marker1006569	Marker1069694	0.0325	9.1722
GCIM	WH2014	zf	14	10.684	0.16	3.537	Marker1640132	Marker1640132	0.0256	7.2209
GCIM	WH2014	zf	2	162.486	-0.1402	3.7002	Marker1282622	Marker1282622	0.0197	5.5433
GCIM	WH2014	zf	6	14.178	0.1248	2.8645	Marker1960320	Marker1945809	0.0156	4.393
GCIM	WH2014	ff	6	36.126	0.1408	5.514	Marker1970961	Marker1970961	0.0198	9.2189	0.1751	0.2152
GCIM	WH2014	ff	10	29.444	-0.1031	3.1828	Marker1094761	Marker1094761	0.0106	4.9366
GCIM	WH2014	ff	2	91.578	-0.098	3.5883	Marker1158612	Marker1158612	0.0096	4.4605
GCIM	EZ2015	all	2	112.989	-0.1176	5.2509	Marker1284445	Marker1284445	0.0138	5.0078	0.2294	0.2763
GCIM	EZ2015	all	3	134.509	0.0895	3.1202	Marker2413638	Marker2413638	0.008	2.9009
GCIM	EZ2015	all	6	35.46	0.0945	3.362	Marker2029409	Marker2029409	0.0089	3.2315
GCIM	EZ2015	all	9	48.8225	0.087	3.1438	Marker544266	Marker544266	0.0076	2.7411
GCIM	EZ2015	all	9	136.082	-0.0929	3.5783	Marker448711	Marker448711	0.0086	3.122
GCIM	EZ2015	ff	2	163.464	-0.1226	3.3325	Marker1280449	Marker1165825	0.015	6.6453	0.2012	0.2262
GCIM	EZ2015	ff	2	103.541	-0.0999	2.5354	Marker1284445	Marker1284445	0.01	4.4156
GCIM	NJ2015	ff	3	133.189	0.2575	4.7349	Marker2510599	Marker2405141	0.0663	8.8977	0.6411	0.7454
GCIM	NJ2015	ff	16	27.565	0.195	3.0278	Marker2592949	Marker2592949	0.038	5.1014
GCIM	BLUP	all	2	114.088	-0.077	3.6414	Marker1223089	Marker1223089	0.0059	3.7364	0.1361	0.1588
GCIM	BLUP	all	3	123.993	0.0792	3.2782	Marker2425803	Marker2425803	0.0063	3.9476
GCIM	BLUP	ff	3	35.266	-0.1296	5.283	Marker2472873	Marker2472873	0.0168	8.4712	0.1474	0.1983
GCIM	BLUP	ff	3	133.189	0.1118	4.8405	Marker2510599	Marker2405141	0.0125	6.3005
GCIM	BLUP	ff	6	38.7681	0.0811	2.5252	Marker1994728	Marker1994728	0.0066	3.3183
GCIM	BLUP	ff	16	27.565	0.0945	4.7567	Marker2592949	Marker2592949	0.0089	4.5001
GCIM	BLUP	ff	14	25.3151	0.0779	3.1692	Marker1651052	Marker1651052	0.0061	3.058
Table. Quantitative trait loci (QTLs) for palimitic acid trait in soybean seed using ICIM
Method	Environments	population	Chromosome	Position	LeftMarker	RightMarker	LOD	PVE(%)	Add	LeftCI	RightCI
ICIM	WH2014	all	2	106	Marker1221985	Marker1193624	3.6732	3.371	-0.108	105.5	106.5
ICIM	WH2014	all	3	91	Marker2455706	Marker2395291	3.5011	3.234	-0.1056	89.5	92.5
ICIM	WH2014	all	3	103	Marker2483347	Marker2504505	11.633	11.372	0.1982	102.5	103.5
ICIM	WH2014	all	6	35	Marker1964032	Marker2029409	10.9298	10.6607	0.1932	34.5	35.5
ICIM	WH2014	all	10	29	Marker1069694	Marker1084140	5.4659	5.2265	-0.1349	26.5	31.5
ICIM	WH2014	all	18	7	Marker826974	Marker889181	2.5152	2.2488	0.0885	6.5	7.5
ICIM	WH2014	ff	2	93	Marker1192262	Marker1161043	7.9664	4.9683	-0.1234	92.5	94.5
ICIM	WH2014	ff	3	31	Marker2481759	Marker2491899	16.7815	11.4649	0.1897	30.5	31.5
ICIM	WH2014	ff	3	137	Marker2425803	Marker2476550	7.6416	4.6845	0.1206	135.5	137.5
ICIM	WH2014	ff	6	33	Marker2029409	Marker1949300	11.2288	7.2185	0.1529	32.5	33.5
ICIM	WH2014	ff	7	45	Marker297491	Marker357373	4.2482	2.5339	-0.0881	44.5	45.5
ICIM	WH2014	ff	10	32	Marker1069694	Marker1084140	5.8014	3.5196	-0.1038	30.5	35.5
ICIM	WH2014	ff	17	125	Marker248545	Marker155271	4.6246	2.9421	-0.0951	123.5	127.5
ICIM	WH2014	zf	2	162	Marker1229770	Marker1282622	4.184	7.8769	-0.1422	161.5	162.5
ICIM	WH2014	zf	3	84	Marker2473759	Marker2409432	3.7147	6.8655	-0.1328	83.5	84.5
ICIM	WH2014	zf	6	38	Marker1964032	Marker2029409	3.5746	6.7108	0.1312	37.5	38.5
ICIM	WH2014	zf	10	24	Marker1006569	Marker1069694	2.6109	4.8249	-0.1126	21.5	27.5
ICIM	WH2014	zf	14	10	Marker1643781	Marker1640132	3.3011	6.455	0.1295	9.5	10.5
ICIM	EZ2015	all	2	113	Marker1284445	Marker1270609	5.1872	5.1083	-0.1215	112.5	114.5
ICIM	EZ2015	all	16	17	Marker2569418	Marker2566708	3.148	3.0745	0.0942	15.5	17.5
ICIM	EZ2015	ff	2	104	Marker1284445	Marker1270609	3.7617	5.1681	-0.1007	103.5	104.5
ICIM	EZ2015	ff	2	166	Marker1165825	Marker1294253	4.678	6.3841	-0.1118	165.5	167.5
ICIM	EZ2015	ff	3	38	Marker2451716	Marker2468348	5.209	7.2805	-0.1201	37.5	38.5
ICIM	EZ2015	ff	7	45	Marker297491	Marker357373	2.6731	3.5857	-0.0837	44.5	45.5
ICIM	EZ2015	ff	9	171	Marker484248	Marker452814	3.495	4.7043	-0.096	170.5	171.5
ICIM	EZ2015	ff	16	35	Marker2571796	Marker2592076	4.0192	5.476	0.1043	34.5	35.5
ICIM	EZ2015	zf	2	54	Marker1204617	Marker1294778	3.4781	5.44	0.133	53.5	55.5
ICIM	EZ2015	zf	2	151	Marker1270609	Marker1223089	5.8322	9.491	-0.173	150.5	152.5
ICIM	EZ2015	zf	3	39	Marker2408504	Marker2481759	3.4439	5.5417	-0.1326	38.5	39.5
ICIM	EZ2015	zf	6	16	Marker1945809	Marker2015703	3.4443	5.5271	0.1323	13.5	16.5
ICIM	EZ2015	zf	6	156	Marker2010581	Marker1947227	3.1554	4.8738	0.1243	152.5	156.5
ICIM	NJ2015	ff	3	147	Marker2510599	Marker2405141	5.1799	9.0985	0.2307	146.5	149
ICIM	NJ2015	ff	9	113	Marker512836	Marker533176	4.0059	7.0077	0.2022	112.5	115.5
ICIM	NJ2015	ff	16	30	Marker2554554	Marker2592949	2.6839	4.6055	0.1642	29.5	30.5
ICIM	NJ2015	all	1	81	Marker1873630	Marker1792190	3.9032	3.4912	-0.1562	80.5	81.5
ICIM	NJ2015	all	2	113	Marker1284445	Marker1270609	3.9031	3.4126	-0.1545	112.5	113.5
ICIM	NJ2015	all	3	137	Marker2476325	Marker2390156	3.9736	3.4824	0.156	136.5	137
ICIM	NJ2015	all	9	35	Marker468921	Marker523781	3.267	2.8689	0.1415	34.5	36.5
ICIM	NJ2015	all	16	114	Marker2593202	Marker2556567	2.7219	2.4301	-0.1304	113.5	115.5
ICIM	NJ2015	zf	1	105	Marker1856877	Marker1942680	2.6953	8.2158	-0.1977	104.5	105.5
ICIM	NJ2015	zf	16	114	Marker2597454	Marker2565156	2.7741	8.2902	-0.198	113.5	114.5
ICIM	BLUP	ff	2	95	Marker1193624	Marker1199343	6.0501	5.8532	-0.102	94.5	95.5
ICIM	BLUP	ff	3	148	Marker2405141	Marker2413638	7.1464	6.8588	0.1105	146.5	149
ICIM	BLUP	ff	7	172	Marker354374	Marker374314	3.2685	3.0598	-0.0751	169.5	172.5
ICIM	BLUP	ff	9	51	Marker445069	Marker544266	9.4333	9.3858	0.1293	50.5	51.5
ICIM	BLUP	ff	9	172	Marker452814	Marker519222	6.2385	6.1111	-0.1043	170.5	172.5
ICIM	BLUP	ff	16	30	Marker2554554	Marker2592949	7.1025	6.9964	0.1116	29.5	30.5
ICIM	BLUP	all	2	106	Marker1221985	Marker1193624	5.7166	3.524	-0.0828	105.5	106.5
ICIM	BLUP	all	3	137	Marker2476325	Marker2390156	5.4513	3.3357	0.0806	136.5	137
ICIM	BLUP	all	6	41	Marker2014747	Marker2044697	9.4123	5.9414	0.1085	40.5	41.5
ICIM	BLUP	all	7	34	Marker402894	Marker375057	3.8783	2.3546	-0.0677	33.5	34.5
ICIM	BLUP	all	10	40	Marker1132356	Marker1015006	5.0628	3.1708	-0.0788	39.5	40.5
ICIM	BLUP	all	11	42	Marker623460	Marker563276	3.9316	2.4017	0.0684	41.5	43.5
ICIM	BLUP	all	16	22	Marker2595561	Marker2542918	3.9677	2.4645	0.0693	21.5	22.5
ICIM	BLUP	all	18	97	Marker985179	Marker969409	2.8955	1.7424	-0.0585	96.5	97.5
ICIM	BLUP	all	19	25	Marker1493903	Marker1539768	3.057	2.0799	-0.0635	21.5	28.5
ICIM	BLUP	zf	3	84	Marker2473759	Marker2409432	3.8636	8.9104	-0.1117	83.5	84.5
ICIM	BLUP	zf	6	23	Marker2032522	Marker1976327	3.3068	7.6453	0.1036	22.5	23.5
Table. Quantitative trait loci (QTLs) for palimitic acid trait in soybean seed using multi-locus GWAS methods
Method	Trait name	software	Chromosome	Marker Position (bp)	Marker	QTN effect	LOD score	-LOG10(P)	r2 (%)	MAF	Var_Error	Var_phen (total)
GWAS	WH2014	mrMLM	2	13719768	Marker1221985	-0.1154	6.5307	7.38101	5.5442	0.4949	0.1626	0.2403
GWAS	WH2014	mrMLM	3	45418367	Marker2425803	0.0931	4.3551	5.12357	3.6103	0.4949
GWAS	WH2014	mrMLM	6	6124369	Marker2011902	0.148	10.5225	11.4714	9.0226	0.4482
GWAS	WH2014	mrMLM	10	45652513	Marker1069694	-0.132	8.2714	9.17029	7.1753	0.4659
GWAS	WH2014	mrMLM	12	2595879	Marker2737872	0.0862	3.4616	4.18469	3.0582	0.4924
GWAS	WH2014	FASTmrMLM	10	45652513	Marker1069694	-0.1201	3.0492	3.7476	5.9385	0.4661	0.1693	0.2403
GWAS	WH2014	FASTmrMLM	12	2595879	Marker2737872	0.0671	4.3205	5.0874	1.8523	0.4925
GWAS	WH2014	FASTmrEMMA	10	45652513	Marker1069694	-0.2418	7.0408	7.9065	5.8552	0.4661	0.1746	0.2403
GWAS	WH2014	pLARmEB	3	45418367	Marker2425803	0.0841	3.7807	4.5211	2.9417	0.4925	0.1433	0.2403
GWAS	WH2014	pLARmEB	6	12159942	Marker2074842	-0.0005	5.4777	6.2922	9.293e-05	0.5
GWAS	WH2014	pLARmEB	6	13362873	Marker1985690	2.896e-05	3.816	4.5583	3.4863e-07	0.4912
GWAS	WH2014	pKWmEB	6	5594797	Marker2056330	0.1153	6.6368	7.4904	8.211	0.4457	0.1936	0.2249
GWAS	WH2014	pKWmEB	10	46609007	Marker1056155	-0.0935	4.6372	5.4182	5.2534	0.4672
GWAS	WH2014	pKWmEB	14	445435	Marker1736660	0.0597	3.1391	3.8431	3.1662	0.4482
GWAS	WH2014	ISIS EM-BLASSO	2	13719768	Marker1221985	-0.1038	8.9532	9.8685	4.4798	0.4975	0.1408	0.2403
GWAS	WH2014	ISIS EM-BLASSO	3	45418367	Marker2425803	0.0803	3.5945	4.325	2.6855	0.4925
GWAS	WH2014	ISIS EM-BLASSO	6	6124369	Marker2011902	0.129	10.0964	11.0367	6.8615	0.4485
GWAS	WH2014	ISIS EM-BLASSO	7	7449293	Marker357373	-0.075	5.7473	6.5716	2.3346	0.4837
GWAS	WH2014	ISIS EM-BLASSO	10	45652513	Marker1069694	-0.1234	9.9599	10.8973	6.2737	0.4661
GWAS	EZ2015	mrMLM	2	11700162	Marker1284445	-0.1033	5.1932	5.99697	4.1166	0.4962	0.2005	0.2592
GWAS	EZ2015	mrMLM	3	47006439	Marker2405141	0.0991	3.2114	3.91985	3.7812	0.4861
GWAS	EZ2015	mrMLM	7	6382796	Marker352760	-0.091	3.2688	3.9807	3.1881	0.4773
GWAS	EZ2015	mrMLM	9	42045614	Marker448711	-0.071	3.2987	4.01238	1.9349	0.4836
GWAS	EZ2015	mrMLM	16	32213173	Marker2539386	0.0986	3.1219	3.82486	3.748	0.5
GWAS	EZ2015	FASTmrMLM	2	10942328	Marker1286890	-0.0905	5.4226	6.2351	3.1601	0.4862	0.2111	0.2592
GWAS	EZ2015	FASTmrMLM	3	47006439	Marker2405141	0.0738	3.5316	4.2586	2.0996	0.4887
GWAS	EZ2015	FASTmrMLM	7	6382796	Marker352760	-0.0793	3.2142	3.9228	2.4194	0.4774
GWAS	EZ2015	FASTmrMLM	9	42045614	Marker448711	-0.0008	3.5901	4.3203	0.0003	0.4849
GWAS	EZ2015	FASTmrMLM	16	32213173	Marker2539386	0.0736	3.0708	3.7706	2.0869	0.5
GWAS	EZ2015	FASTmrEMMA	2	10942328	Marker1286890	-0.1931	5.9666	6.7984	3.5485	0.4862	0.2199	0.2592
GWAS	EZ2015	FASTmrEMMA	3	47006439	Marker2405141	0.1417	3.323	4.0381	1.9105	0.4887
GWAS	EZ2015	FASTmrEMMA	6	5387577	Marker2029409	0.0005	3.0002	3.6955	2.3413e-05	0.4347
GWAS	EZ2015	pLARmEB	2	11700162	Marker1284445	-0.1117	3.1574	3.8626	4.8093	0.4937	0.1787	0.2592
GWAS	EZ2015	pLARmEB	3	47087069	Marker2413638	0.0828	4.9917	5.7875	2.6419	0.4962
GWAS	EZ2015	pLARmEB	7	2420622	Marker364973	0.0009	3.7808	4.5212	0.0003	0.4937
GWAS	EZ2015	pLARmEB	7	21320079	Marker337881	-0.0007	4.6803	5.4632	0.0002	0.4736
GWAS	EZ2015	pLARmEB	7	41364247	Marker373127	0.0001	3.2702	3.9822	4.7634e-06	0.4598
GWAS	EZ2015	pLARmEB	8	42910333	Marker731512	-0.0398	3.6374	4.3702	0.6097	0.4736
GWAS	EZ2015	pLARmEB	9	16797162	Marker433167	3.3304e-05	4.6683	5.4506	4.2585e-07	0.4761
GWAS	EZ2015	pLARmEB	9	42045614	Marker448711	-0.0703	6.8603	7.7207	1.8962	0.4849
GWAS	EZ2015	pLARmEB	11	1588992	Marker585130	-0.0009	5.1046	5.9049	0.0003	0.4535
GWAS	EZ2015	pLARmEB	11	10557748	Marker563276	0.0268	4.0186	4.7711	0.2763	0.4724
GWAS	EZ2015	pLARmEB	13	40824684	Marker2846499	0.0068	3.7416	4.48	0.0175	0.4698
GWAS	EZ2015	pLARmEB	14	2726210	Marker1643781	-0.0001	3.1927	3.9	4.3969e-06	0.4686
GWAS	EZ2015	pLARmEB	14	6350078	Marker1725858	0.0274	3.3455	4.0619	0.288	0.4774
GWAS	EZ2015	pLARmEB	20	27684489	Marker1372479	-0.0379	6.1497	6.9877	0.5342	0.4711
GWAS	EZ2015	pKWmEB	2	10942328	Marker1286890	-0.0966	8.7537	9.6643	6.4067	0.4886	0.2199	0.241
GWAS	EZ2015	pKWmEB	6	5594797	Marker2056330	0.0537	3.9479	4.6969	3.0718	0.4457
GWAS	EZ2015	pKWmEB	9	42077441	Marker419219	-1.6423e-05	3.0449	3.743	4.0928	0.4811
GWAS	EZ2015	pKWmEB	9	9726684	Marker409860	0.0484	3.9051	4.6519	2.6748	0.4798
GWAS	EZ2015	pKWmEB	12	839997	Marker2713655	4.9753e-05	3.4033	4.1231	2.0146	0.4848
GWAS	EZ2015	pKWmEB	16	25484944	Marker2546937	0.014	3.8809	4.6265	2.2813	0.4823
GWAS	EZ2015	ISIS EM-BLASSO	2	11700162	Marker1284445	-0.107	9.8215	10.756	4.4203	0.4937	0.1593	0.2592
GWAS	EZ2015	ISIS EM-BLASSO	3	47087069	Marker2413638	0.0688	4.5312	5.3076	1.8254	0.4962
GWAS	EZ2015	ISIS EM-BLASSO	6	6113505	Marker2044697	0.0848	5.6388	6.4592	2.7341	0.4347
GWAS	EZ2015	ISIS EM-BLASSO	7	6382796	Marker352760	-0.0732	4.8174	5.6061	2.0655	0.4774
GWAS	EZ2015	ISIS EM-BLASSO	9	42045614	Marker448711	-0.0608	3.8162	4.5585	1.419	0.4849
GWAS	EZ2015	ISIS EM-BLASSO	14	30795712	Marker1688193	0.1011	6.6789	7.5338	3.9424	0.4887
GWAS	EZ2015	ISIS EM-BLASSO	16	31486435	Marker2595561	0.0622	3.8135	4.5556	1.4846	0.4736
GWAS	NJ2015	mrMLM	3	5967867	Marker2468882	-0.1665	4.3803	5.1499	4.1697	0.4484	0.6054	0.6611
GWAS	NJ2015	pLARmEB	1	39177184	Marker1819518	-0.1262	5.1394	5.9411	2.4073	0.4882	0.5381	0.6611
GWAS	NJ2015	pLARmEB	3	5967867	Marker2468882	-0.1452	5.6381	6.4585	3.1689	0.4487
GWAS	NJ2015	pLARmEB	3	47087069	Marker2413638	0.1176	3.5761	4.3056	2.0899	0.4987
GWAS	NJ2015	pLARmEB	7	6157769	Marker361287	-0.0606	3.0977	3.7992	0.5515	0.475
GWAS	NJ2015	pKWmEB	3	5967867	Marker2468882	-0.1592	5.3118	6.1201	5.7125	0.4484	0.5641	0.6322
GWAS	NJ2015	pKWmEB	9	27202782	Marker466246	0.1107	3.0791	3.7794	4.0534	0.4828
GWAS	NJ2015	pKWmEB	11	17225501	Marker606391	0.1114	3.2523	3.9632	3.9638	0.4563
GWAS	NJ2015	ISIS EM-BLASSO	1	39177184	Marker1819518	-0.1271	4.6503	5.4319	2.4435	0.4882	0.5067	0.6611
GWAS	NJ2015	ISIS EM-BLASSO	3	5967867	Marker2468882	-0.1704	6.4886	7.3376	4.3638	0.4487
GWAS	NJ2015	ISIS EM-BLASSO	3	47480679	Marker2503824	0.1278	4.517	5.2928	2.471	0.4908
GWAS	NJ2015	ISIS EM-BLASSO	7	6157769	Marker361287	-0.0831	3.448	4.1703	1.0381	0.475
GWAS	NJ2015	ISIS EM-BLASSO	9	27264965	Marker434448	0.1167	3.0749	3.7749	2.0541	0.4868
GWAS	BLUP	mrMLM	6	6124369	Marker2011902	0.092	5.2114	6.0159	5.282	0.4491	0.1389	0.1588
GWAS	BLUP	FASTmrEMMA	2	11700162	Marker1284445	-0.1453	4.8637	5.6543	3.2294	0.4924	0.1334	0.1588
GWAS	BLUP	pLARmEB	1	39509608	Marker1774371	-0.0277	4.6888	5.472	0.4847	0.4823	0.1072	0.1588
GWAS	BLUP	pLARmEB	6	6124369	Marker2011902	0.0956	3.3597	4.077	5.6955	0.4494
GWAS	BLUP	pLARmEB	6	10648915	Marker1996387	-8.21e-05	3.8973	4.6437	4.25e-06	0.4899
GWAS	BLUP	pLARmEB	7	6157769	Marker361287	-0.0465	7.6894	8.5732	1.3538	0.4747
GWAS	BLUP	pLARmEB	7	35381647	Marker287752	-0.0006	3.7567	4.4959	0.0002	0.4759
GWAS	BLUP	pLARmEB	9	483734	Marker445705	-1.13e-05	3.9705	4.7206	7.95e-08	0.438
GWAS	BLUP	pLARmEB	12	34701254	Marker2658441	0.0091	3.4518	4.1743	0.0519	0.4747
GWAS	BLUP	pLARmEB	16	993275	Marker2543407	-3.02e-05	3.364	4.0815	5.68e-07	0.4772
GWAS	BLUP	pLARmEB	18	7774001	Marker818026	1.57e-05	3.1093	3.8115	1.55e-07	0.4646
GWAS	BLUP	pKWmEB	2	10379481	Marker1282210	-0.052	3.5655	4.2944	4.0773	0.4873	0.1259	0.1472
GWAS	BLUP	pKWmEB	6	5594797	Marker2056330	0.0834	3.2342	3.944	5.755	0.4466
GWAS	BLUP	ISIS EM-BLASSO	2	13773643	Marker1161043	-0.0712	5.588	6.4066	3.1919	0.4937	0.1048	0.1588
GWAS	BLUP	ISIS EM-BLASSO	3	15665563	Marker2451716	-0.1072	11.1709	12.1323	7.1775	0.4506
GWAS	BLUP	ISIS EM-BLASSO	6	6124369	Marker2011902	0.0914	8.5298	9.4351	5.2146	0.4494
GWAS	BLUP	ISIS EM-BLASSO	11	10557748	Marker563276	0.0489	3.0635	3.7628	1.5037	0.4709

## Sheet: Stearic acid
Additional file 2: Table S7. Quantitative trait loci (QTLs) for seed oil-related traits in soybean seed using the genome-wide composite interval mapping (GCIM), inclusive composite interval mapping (ICIM), and multi-locus GWAS methods
Table. Quantitative trait loci (QTLs) for stearic acid trait in soybean seed using GCIM
Method	Environments	population	Chr	Position (cM)	Additive Effect	LOD	Left_Marker	Right_Marker	Var_Genet_(i)	r2 (%)	Var_Error	Var_Phen (total)
GCIM	EZ2015	all	8	86.956	-0.0889	4.8217	Marker711771	Marker711771	0.0079	4.5889	0.1498	0.1721
GCIM	EZ2015	all	10	107.948	-0.067	2.8751	Marker1027312	Marker1027312	0.0045	2.6087
GCIM	EZ2015	all	20	23.39	-0.0998	6.0486	Marker1343572	Marker1343572	0.01	5.7859
GCIM	EZ2015	zf	3	14.579	-0.1202	4.7813	Marker2407895	Marker2407895	0.0145	8.9215	0.12	0.1621
GCIM	EZ2015	zf	5	107.744	0.1081	3.9607	Marker2138708	Marker2138708	0.0117	7.2133
GCIM	EZ2015	zf	8	100.405	-0.0856	2.5768	Marker673687	Marker673687	0.0073	4.5193
GCIM	EZ2015	zf	13	58.478	0.0926	3.2592	Marker2798086	Marker2798086	0.0086	5.291
GCIM	EZ2015	ff	2	172.216	-0.0962	3.3045	Marker1187241	Marker1187241	0.0093	4.3778	0.1636	0.2115
GCIM	EZ2015	ff	8	90.6305	-0.1241	5.2335	Marker711771	Marker731512	0.0154	7.2863
GCIM	EZ2015	ff	20	24.392	-0.1171	4.7969	Marker1326521	Marker1326521	0.0137	6.4838
GCIM	EZ2015	ff	5	51.538	-0.0974	3.7001	Marker2195226	Marker2195226	0.0095	4.4843
GCIM	NJ2015	all	15	44.886	-2.1621	19.497	Marker31738	Marker31738	4.6748	43.3284	1.4183	10.7892
GCIM	NJ2015	all	15	51.659	2.167	19.6155	Marker18787	Marker18787	4.6961	43.5256
Table. Quantitative trait loci (QTLs) for stearic acid trait in soybean seed using ICIM
Method	Environments	population	Chromosome	Position	LeftMarker	RightMarker	LOD	PVE(%)	Add	LeftCI	RightCI
ICIM	WU2014	all	2	125	Marker1162857	Marker1232231	3.614	4.3753	-0.0521	124.5	125.5
ICIM	WU2014	all	7	45	Marker314074	Marker273037	4.2578	5.195	-0.0571	44.5	45.5
ICIM	WU2014	all	19	41	Marker1558435	Marker1495349	4.1744	5.3442	0.0576	40.5	42.5
ICIM	WU2014	ff	2	176	Marker1222251	Marker1279206	4.3751	7.4066	-0.0522	175.5	177
ICIM	WU2014	ff	14	12	Marker1630405	Marker1623889	3.6826	6.2763	-0.0481	11.5	12.5
ICIM	WU2014	ff	15	134	Marker114622	Marker93005	2.65	4.4383	0.0409	133.5	134.5
ICIM	WU2014	ff	17	75	Marker252896	Marker179852	2.9971	5.0475	-0.0431	74.5	75.5
ICIM	WU2014	zf	1	116	Marker1848391	Marker1789691	2.7278	3.8453	-0.0475	114.5	116.5
ICIM	WU2014	zf	2	160	Marker1192998	Marker1188628	4.6914	6.7125	-0.0618	159.5	160.5
ICIM	WU2014	zf	7	109	Marker287752	Marker318953	3.5933	5.0801	-0.0538	108.5	109.5
ICIM	WU2014	zf	13	35	Marker2864523	Marker2845029	8.2872	12.6248	0.0855	34.5	35.5
ICIM	WU2014	zf	16	22	Marker2595561	Marker2542918	3.7104	5.2496	-0.0554	21.5	22.5
ICIM	WU2014	zf	19	33	Marker1460807	Marker1474585	3.6449	5.1472	0.055	32.5	33.5
ICIM	EZ2015	all	5	43	Marker2138385	Marker2086805	2.6976	4.1268	-0.0689	42.5	44.5
ICIM	EZ2015	all	10	108	Marker1027312	Marker1056846	2.9777	4.5736	-0.0725	107.5	108.5
ICIM	EZ2015	all	17	147	Marker156646	Marker172135	2.5925	3.9782	-0.0677	144.5	148.5
ICIM	EZ2015	ff	2	172	Marker1256996	Marker1187241	2.99	5.5259	-0.0856	169.5	174.5
ICIM	EZ2015	ff	5	51	Marker2195584	Marker2195226	3.0747	5.6869	-0.0869	49.5	52.5
ICIM	EZ2015	ff	8	90	Marker724653	Marker711771	4.2256	7.8106	-0.1018	88.5	91.5
ICIM	EZ2015	ff	9	0	Marker440612	Marker436416	2.8158	5.122	-0.0827	0	0.5
ICIM	EZ2015	ff	20	13	Marker1434024	Marker1436813	5.1213	9.5822	-0.1133	12.5	13.5
ICIM	EZ2015	zf	3	49	Marker2445658	Marker2404918	4.7154	8.2422	-0.1075	48.5	49.5
ICIM	EZ2015	zf	8	101	Marker673687	Marker674654	3.9254	6.7804	-0.0975	100.5	101
ICIM	EZ2015	zf	13	59	Marker2798086	Marker2790748	5.0801	9.3246	0.1159	57.5	63.5
ICIM	EZ2015	zf	17	182	Marker169904	Marker226711	3.5913	6.1224	-0.093	181.5	183
Table. Quantitative trait loci (QTLs) for stearic acid trait in soybean seed using inclusive composite interval mapping (ICIM)
method	Trait name	software	Chromosome	Marker Position (bp)	Marker	QTN effect	LOD score	-LOG10(P)	r2 (%)	MAF	Var_Error	Var_phen (total)
GWAS	WU2014	mrMLM	7	9053729	Marker303978	-0.0409	3.3786	4.09695	3.2001	0.4798	0.0402	0.0517
GWAS	WU2014	mrMLM	12	5340667	Marker2665552	-0.0586	6.5808	7.43268	6.5618	0.4962
GWAS	WU2014	mrMLM	13	7604139	Marker2837293	0.0825	12.86	13.8508	13.0583	0.476
GWAS	WU2014	FASTmrEMMA	3	47715355	Marker2390156	-0.0602	3.3086	4.0229	1.7144	0.5	0.0412	0.0517
GWAS	WU2014	FASTmrEMMA	13	7604139	Marker2837293	0.1492	10.8616	11.8171	10.6417	0.4736
GWAS	WU2014	pLARmEB	5	5066358	Marker2117205	-0.0099	5.5474	6.3645	0.1906	0.4962	0.0349	0.0517
GWAS	WU2014	pLARmEB	10	3062578	Marker1100191	-0.0136	4.6544	5.4361	0.3555	0.4623
GWAS	WU2014	pLARmEB	11	10319111	Marker615576	-0.0034	3.255	3.9661	0.0225	0.4849
GWAS	WU2014	pLARmEB	12	33588590	Marker2654534	8.6133e-05	3.0637	3.763	1.4247e-05	0.441
GWAS	WU2014	pLARmEB	19	2914847	Marker1482175	0.0166	3.471	4.1946	0.5291	0.4686
GWAS	WU2014	pKWmEB	7	8915752	Marker314074	-0.033	4.6486	5.4301	2.8577	0.4646	0.0374	0.0511
GWAS	WU2014	pKWmEB	10	46609007	Marker1056155	-0.0348	5.0629	5.8615	3.3689	0.4672
GWAS	WU2014	pKWmEB	15	2942685	Marker49165	0.0063	3.9548	4.7041	0.3756	0.4583
GWAS	WU2014	ISIS EM-BLASSO	12	5340667	Marker2665552	-0.0479	4.6998	5.4835	4.4199	0.4975	0.0381	0.0517
GWAS	WU2014	ISIS EM-BLASSO	13	7604139	Marker2837293	0.0752	16.0873	Inf	10.9013	0.4736
GWAS	EZ2015	mrMLM	7	6254318	Marker367654	-0.0901	5.0644	5.86311	4.9228	0.4722	0.1276	0.1636
GWAS	EZ2015	mrMLM	17	640747	Marker169904	-0.0711	3.1341	3.83782	3.0619	0.4697
GWAS	EZ2015	mrMLM	20	3718370	Marker1362183	-0.1044	6.3269	7.17074	6.5407	0.471
GWAS	EZ2015	FASTmrMLM	7	6254318	Marker367654	-0.0737	3.7159	4.4529	3.291	0.4724	0.1292	0.1636
GWAS	EZ2015	FASTmrEMMA	8	43036472	Marker701184	-1.0243e-05	4.6067	5.3864	1.5646e-08	0.4673	0.1465	0.1636
GWAS	EZ2015	FASTmrEMMA	17	640747	Marker169904	-0.1513	3.3025	4.0164	3.3658	0.4724
GWAS	EZ2015	pLARmEB	5	8208944	Marker2139569	1.8438e-05	3.0287	3.7258	2.0721e-07	0.4698	0.1276	0.1636
GWAS	EZ2015	pLARmEB	5	40584357	Marker2201632	-0.0001	3.0094	3.7053	6.2445e-06	0.495
GWAS	EZ2015	pLARmEB	5	38380380	Marker2091868	0.0174	6.3247	7.1685	0.1843	0.4711
GWAS	EZ2015	pLARmEB	9	4119428	Marker438917	-0.001	3.6464	4.3797	0.0006	0.4849
GWAS	EZ2015	pKWmEB	16	25680762	Marker2599147	-0.0001	3.5167	4.2429	1.2198	0.4811	0.1342	0.1545
GWAS	EZ2015	pKWmEB	17	14702150	Marker168575	-2.101e-05	3.4452	4.1674	0.2883	0.4356
GWAS	EZ2015	ISIS EM-BLASSO	5	38380380	Marker2091868	0.0045	3.091	3.792	0.0124	0.4711	0.1288	0.1636
GWAS	NJ2015	pLARmEB	15	36118473	Marker18787	1.6675	16.9566	18.0057	39.4785	0.4928	1.5133	1.8465
GWAS	NJ2015	pKWmEB	17	15947071	Marker150891	0.0001	4.5649	5.3428	18.4855	0.4078	1.8403	1.8458
GWAS	NJ2015	pKWmEB	17	23164830	Marker217381	-0.0016	4.979	5.7743	19.491	0.4135
GWAS	BLUP	pLARmEB	1	53564385	Marker1822692	-0.0001	15.5483	16.5791	0.0001	0.4886	0.0131	0.0166
GWAS	BLUP	pLARmEB	1	48756023	Marker1922823	4.73e-05	34.9829	36.1859	1.24e-05	0.4595
GWAS	BLUP	pLARmEB	1	48407951	Marker1866263	5.82e-05	8.3936	9.2955	1.89e-05	0.4899
GWAS	BLUP	pLARmEB	1	2725993	Marker1865193	-0.0002	12.7923	13.7821	0.0003	0.4266
GWAS	BLUP	pLARmEB	2	15604624	Marker1299201	-0.0009	7.0333	7.8988	0.0049	0.4924
GWAS	BLUP	pLARmEB	2	14835511	Marker1213742	-0.0004	6.857	7.7173	0.0007	0.4747
GWAS	BLUP	pLARmEB	2	14092685	Marker1173436	-0.0005	7.4485	8.3258	0.0011	0.5
GWAS	BLUP	pLARmEB	3	164675	Marker2489301	-5.91e-05	12.0056	12.9821	1.95e-05	0.4785
GWAS	BLUP	pLARmEB	3	6169493	Marker2459661	4.45e-05	4.464	5.2374	1.1e-05	0.4494
GWAS	BLUP	pLARmEB	3	24844838	Marker2413649	-0.0075	9.8309	10.7656	0.3137	0.4772
GWAS	BLUP	pLARmEB	3	23679089	Marker2410804	0.0001	15.4357	16.465	5.85e-05	0.4823
GWAS	BLUP	pLARmEB	3	47480679	Marker2503824	-0.0001	34.4511	35.6508	5.96e-05	0.4949
GWAS	BLUP	pLARmEB	4	49063422	Marker2264224	-6.27e-05	59.8096	61.127	2.19e-05	0.4722
GWAS	BLUP	pLARmEB	4	48440790	Marker2291230	-4.51e-05	60.8412	62.1623	1.14e-05	0.4886
GWAS	BLUP	pLARmEB	4	7892610	Marker2343492	3.89e-05	55.1462	56.4463	8.46e-06	0.5
GWAS	BLUP	pLARmEB	4	7318985	Marker2300268	7.23e-05	13.049	14.0429	2.92e-05	0.4886
GWAS	BLUP	pLARmEB	4	7126808	Marker2252022	-0.0007	28.6271	29.7873	0.0028	0.4962
GWAS	BLUP	pLARmEB	4	7128248	Marker2233523	-0.0013	21.4613	22.5603	0.0091	0.4975
GWAS	BLUP	pLARmEB	4	3552403	Marker2242043	-0.002	10.9853	11.9432	0.0223	0.4608
GWAS	BLUP	pLARmEB	4	3489343	Marker2254018	-0.0014	25.0813	26.2134	0.0111	0.4785
GWAS	BLUP	pLARmEB	4	3035447	Marker2282921	-0.0004	36.9156	38.13	0.0008	0.4646
GWAS	BLUP	pLARmEB	5	9059257	Marker2095085	-3.69e-05	9.8047	10.7389	7.61e-06	0.4873
GWAS	BLUP	pLARmEB	5	565665	Marker2193459	2.1e-05	8.4093	9.3116	2.48e-06	0.4747
GWAS	BLUP	pLARmEB	5	988815	Marker2132877	1.32e-05	14.6874	15.7062	9.77e-07	0.4785
GWAS	BLUP	pLARmEB	5	30990799	Marker2162335	-0.0025	7.07	7.9366	0.0356	0.4734
GWAS	BLUP	pLARmEB	5	32344748	Marker2187077	-0.0002	5.5248	6.3411	0.0001	0.4785
GWAS	BLUP	pLARmEB	5	34296226	Marker2127159	-0.0002	21.3714	22.4695	0.0001	0.4949
GWAS	BLUP	pLARmEB	6	2745802	Marker2023947	-9.48e-05	3.4464	4.1686	5.03e-05	0.4747
GWAS	BLUP	pLARmEB	6	3001806	Marker1995211	-8.14e-05	17.0321	18.0822	3.71e-05	0.4646
GWAS	BLUP	pLARmEB	6	10925744	Marker2037589	-0.0002	3.1603	3.8656	0.0002	0.4987
GWAS	BLUP	pLARmEB	6	16827620	Marker1977040	0.0019	51.1269	52.4108	0.0202	0.4937
GWAS	BLUP	pLARmEB	7	1573337	Marker382882	-6.02e-05	6.9099	7.7718	2.03e-05	0.4911
GWAS	BLUP	pLARmEB	7	2316912	Marker310536	5.55e-05	9.5697	10.4988	1.72e-05	0.4962
GWAS	BLUP	pLARmEB	7	4556518	Marker327900	0.0001	45.6357	46.8954	6.34e-05	0.4937
GWAS	BLUP	pLARmEB	7	6540964	Marker386548	-0.0013	5.8974	6.7269	0.0093	0.4709
GWAS	BLUP	pLARmEB	7	7449293	Marker357373	-0.0014	3.0112	3.7072	0.0104	0.4823
GWAS	BLUP	pLARmEB	7	17281531	Marker280699	-0.0006	8.3907	9.2926	0.0018	0.4658
GWAS	BLUP	pLARmEB	7	17573626	Marker338231	-0.0005	20.7756	21.8677	0.0011	0.4595
GWAS	BLUP	pLARmEB	7	35471603	Marker326184	-0.0004	11.4841	12.4513	0.0008	0.4848
GWAS	BLUP	pLARmEB	7	39823748	Marker272723	7.33e-05	8.9308	9.8456	2.99e-05	0.4709
GWAS	BLUP	pLARmEB	8	8595645	Marker780349	7.65e-05	25.5366	26.6725	3.28e-05	0.4861
GWAS	BLUP	pLARmEB	8	12375409	Marker674033	-0.0002	10.7294	11.6823	0.0002	0.4873
GWAS	BLUP	pLARmEB	8	43916734	Marker742943	-0.0002	4.1821	4.9425	0.0003	0.4861
GWAS	BLUP	pLARmEB	9	5239488	Marker513434	-0.0003	7.9735	8.8648	0.0006	0.4987
GWAS	BLUP	pLARmEB	9	7768194	Marker512133	-0.0003	7.1268	7.995	0.0006	0.4924
GWAS	BLUP	pLARmEB	9	8860585	Marker500536	-0.0003	38.8166	40.0417	0.0004	0.4772
GWAS	BLUP	pLARmEB	9	18554424	Marker426225	-2.2e-05	9.1255	10.0447	2.7e-06	0.4722
GWAS	BLUP	pLARmEB	9	36221379	Marker512292	7.75e-05	11.4974	12.4648	3.32e-05	0.4481
GWAS	BLUP	pLARmEB	9	41751614	Marker495641	-0.0004	11.7048	12.6759	0.001	0.4949
GWAS	BLUP	pLARmEB	9	43676080	Marker485667	-0.0003	8.1692	9.0655	0.0004	0.4823
GWAS	BLUP	pLARmEB	9	46800842	Marker482278	-7.74e-05	32.924	34.114	3.34e-05	0.4734
GWAS	BLUP	pLARmEB	10	46629629	Marker1059474	-0.0007	11.3084	12.2723	0.0031	0.4835
GWAS	BLUP	pLARmEB	10	46119350	Marker1094761	-0.0011	23.2751	24.3913	0.0068	0.4734
GWAS	BLUP	pLARmEB	10	40910428	Marker1006888	-0.0002	17.2182	18.2705	0.0003	0.4709
GWAS	BLUP	pLARmEB	10	23327660	Marker1138625	0.0017	27.542	28.694	0.016	0.5
GWAS	BLUP	pLARmEB	10	23203806	Marker1101515	0.0011	26.2636	27.4055	0.0065	0.4987
GWAS	BLUP	pLARmEB	10	24929290	Marker1135301	-0.0002	10.6789	11.6309	0.0002	0.4937
GWAS	BLUP	pLARmEB	10	20519195	Marker1143589	0.002	32.7675	33.9565	0.0235	0.4987
GWAS	BLUP	pLARmEB	10	20345032	Marker1117262	-0.0001	29.223	30.3876	8.95e-05	0.4975
GWAS	BLUP	pLARmEB	10	20321829	Marker1115214	-0.0002	9.4603	10.387	0.0001	0.4987
GWAS	BLUP	pLARmEB	10	10722299	Marker1080268	-0.0013	5.952	6.7834	0.0102	0.4924
GWAS	BLUP	pLARmEB	10	10395543	Marker1011267	-0.0011	3.0073	3.703	0.0073	0.4911
GWAS	BLUP	pLARmEB	10	8168724	Marker1027312	-0.0004	23.9723	25.0948	0.0011	0.4937
GWAS	BLUP	pLARmEB	11	10319111	Marker615576	-3.7e-05	7.6594	8.5424	7.67e-06	0.4835
GWAS	BLUP	pLARmEB	11	28174573	Marker614397	3.25e-05	15.3356	16.3635	5.85e-06	0.4443
GWAS	BLUP	pLARmEB	12	35830601	Marker2726619	-8.58e-05	16.1598	17.1987	4.12e-05	0.4823
GWAS	BLUP	pLARmEB	12	35639706	Marker2721388	9.35e-05	24.4471	25.5738	4.85e-05	0.4835
GWAS	BLUP	pLARmEB	12	34692045	Marker2657918	-0.0009	39.2915	40.5192	0.0046	0.4557
GWAS	BLUP	pLARmEB	12	34662273	Marker2717163	-0.0004	29.9397	31.1095	0.0009	0.4747
GWAS	BLUP	pLARmEB	12	22171556	Marker2671072	-5.37e-05	6.9897	7.8539	1.62e-05	0.4494
GWAS	BLUP	pLARmEB	12	11507288	Marker2677998	8.27e-05	11.1773	12.1388	3.83e-05	0.4595
GWAS	BLUP	pLARmEB	12	5015360	Marker2668335	-0.0024	17.2463	18.299	0.0327	0.4962
GWAS	BLUP	pLARmEB	13	6829160	Marker2763010	-5.55e-05	16.9638	18.013	1.73e-05	0.4861
GWAS	BLUP	pLARmEB	13	20296075	Marker2798086	0.0004	7.4575	8.335	0.0008	0.5
GWAS	BLUP	pLARmEB	13	20486836	Marker2790748	-0.0003	19.9364	21.0198	0.0004	0.4785
GWAS	BLUP	pLARmEB	13	20695233	Marker2850221	-0.0003	29.3884	30.5542	0.0004	0.4595
GWAS	BLUP	pLARmEB	13	24566899	Marker2848318	-0.0002	6.4511	7.2989	0.0002	0.4354
GWAS	BLUP	pLARmEB	13	27296291	Marker2800876	0.0001	23.5449	24.6636	6.06e-05	0.4013
GWAS	BLUP	pLARmEB	13	28338808	Marker2846493	0.0001	27.6984	28.8516	0.0001	0.419
GWAS	BLUP	pLARmEB	13	28705577	Marker2822736	0.0002	8.6487	9.5568	0.0002	0.4266
GWAS	BLUP	pLARmEB	13	30780898	Marker2810868	-4.71e-05	13.1037	14.0985	1.2e-05	0.4215
GWAS	BLUP	pLARmEB	14	2355987	Marker1711215	-0.0012	9.6139	10.544	0.0081	0.4722
GWAS	BLUP	pLARmEB	14	2255853	Marker1703472	-0.0016	15.8964	16.9319	0.0135	0.4658
GWAS	BLUP	pLARmEB	14	3070940	Marker1623889	-0.0008	15.6061	16.6377	0.0037	0.4873
GWAS	BLUP	pLARmEB	14	7084542	Marker1619951	1.48e-05	22.0545	23.1593	1.22e-06	0.4949
GWAS	BLUP	pLARmEB	14	49100633	Marker1673567	-5.2e-05	21.6349	22.7356	1.51e-05	0.4785
GWAS	BLUP	pLARmEB	15	47614809	Marker80403	-0.0008	3.7643	4.5039	0.0035	0.4924
GWAS	BLUP	pLARmEB	15	44403963	Marker52433	9.02e-05	25.8134	26.9516	4.55e-05	0.4532
GWAS	BLUP	pLARmEB	15	30954542	Marker125587	2.37e-05	13.2506	14.2477	3.14e-06	0.4911
GWAS	BLUP	pLARmEB	15	36118473	Marker18787	0.0335	15.6384	16.6704	6.2874	0.481
GWAS	BLUP	pLARmEB	15	36102250	Marker53503	-6.48e-05	32.2571	33.4428	2.35e-05	0.4835
GWAS	BLUP	pLARmEB	15	35997533	Marker63713	0.0453	26.6885	27.8338	11.4923	0.4797
GWAS	BLUP	pLARmEB	15	25545183	Marker86219	-0.0006	12.123	13.1015	0.0018	0.4747
GWAS	BLUP	pLARmEB	15	16924462	Marker8709	-0.0006	19.0728	20.1468	0.0021	0.4987
GWAS	BLUP	pLARmEB	15	15647201	Marker44141	-0.0002	10.5734	11.5233	0.0002	0.4949
GWAS	BLUP	pLARmEB	15	11051727	Marker38468	-0.0001	44.6581	45.9132	9.99e-05	0.4772
GWAS	BLUP	pLARmEB	15	8154918	Marker76653	-2.45e-05	44.9253	46.1816	3.36e-06	0.4823
GWAS	BLUP	pLARmEB	16	36856914	Marker2601778	-9.62e-05	12.1578	13.1369	5.17e-05	0.4671
GWAS	BLUP	pLARmEB	16	33514126	Marker2593605	4.65e-05	43.0334	44.2806	1.21e-05	0.4785
GWAS	BLUP	pLARmEB	16	31721447	Marker2520050	2.33e-05	20.8117	21.9042	3.03e-06	0.4747
GWAS	BLUP	pLARmEB	16	19052371	Marker2581316	5.69e-05	4.1627	4.9222	1.81e-05	0.4924
GWAS	BLUP	pLARmEB	16	10039332	Marker2598942	-0.0007	13.9352	14.9429	0.0028	0.4924
GWAS	BLUP	pLARmEB	16	13372426	Marker2614839	0.0003	3.5399	4.2674	0.0006	0.4873
GWAS	BLUP	pLARmEB	16	3107122	Marker2550764	7.21e-05	18.8352	19.9065	2.91e-05	0.4962
GWAS	BLUP	pLARmEB	16	1549215	Marker2576734	-0.0002	11.2346	12.1972	0.0003	0.4873
GWAS	BLUP	pLARmEB	17	37602042	Marker210453	-0.0001	13.1134	14.1084	0.0001	0.3962
GWAS	BLUP	pLARmEB	17	30184041	Marker152218	0.0018	7.9392	8.8296	0.0181	0.4291
GWAS	BLUP	pLARmEB	17	22154754	Marker204502	0.0006	13.3553	14.3541	0.0022	0.4354
GWAS	BLUP	pLARmEB	17	23164830	Marker217381	-0.0173	52.6294	53.9195	1.6481	0.4291
GWAS	BLUP	pLARmEB	17	29114784	Marker238056	-1.11e-05	31.1482	32.3264	6.78e-07	0.4329
GWAS	BLUP	pLARmEB	17	28852613	Marker150342	0.0008	33.0721	34.2631	0.0039	0.4342
GWAS	BLUP	pLARmEB	17	17292515	Marker224242	0.0016	27.676	28.829	0.0135	0.4278
GWAS	BLUP	pLARmEB	17	16353122	Marker221947	8.41e-05	38.6121	39.8361	3.84e-05	0.4253
GWAS	BLUP	pLARmEB	17	12042161	Marker177973	-0.0004	17.0852	18.1359	0.0008	0.4468
GWAS	BLUP	pLARmEB	17	11326849	Marker204391	-0.0003	36.5133	37.7254	0.0004	0.4772
GWAS	BLUP	pLARmEB	17	10830802	Marker241300	-0.0003	8.17	9.0663	0.0005	0.4684
GWAS	BLUP	pLARmEB	17	6468565	Marker231031	-0.0002	3.9589	4.7084	0.0002	0.4949
GWAS	BLUP	pLARmEB	17	6100955	Marker232394	0.0001	3.6176	4.3493	7.1e-05	0.4861
GWAS	BLUP	pLARmEB	17	380846	Marker157703	-0.0001	30.568	31.7422	6.13e-05	0.4848
GWAS	BLUP	pLARmEB	18	2587278	Marker839254	-3.8e-05	9.1779	10.0983	7.93e-06	0.4506
GWAS	BLUP	pLARmEB	18	3352489	Marker915355	2.23e-05	12.1636	13.1428	2.74e-06	0.4532
GWAS	BLUP	pLARmEB	18	8345123	Marker933072	-0.0002	3.0155	3.7117	0.0003	0.4633
GWAS	BLUP	pLARmEB	18	7932093	Marker856684	-0.0002	3.8387	4.5821	0.0003	0.4608
GWAS	BLUP	pLARmEB	18	12883715	Marker817290	0.0007	16.0529	17.0904	0.003	0.4671
GWAS	BLUP	pLARmEB	18	22095655	Marker937834	0.0003	8.2125	9.1099	0.0005	0.4797
GWAS	BLUP	pLARmEB	18	53847816	Marker867136	-0.0003	6.2946	7.1374	0.0006	0.4646
GWAS	BLUP	pLARmEB	18	55999385	Marker813472	-0.0002	5.4681	6.2823	0.0001	0.4646
GWAS	BLUP	pLARmEB	18	60231404	Marker831568	-0.0005	6.5966	7.449	0.0014	0.4038
GWAS	BLUP	pLARmEB	18	60670984	Marker892691	-0.0004	3.8929	4.6391	0.001	0.3937
GWAS	BLUP	pLARmEB	18	60738615	Marker877869	-0.0005	10.2218	11.1646	0.0013	0.3987
GWAS	BLUP	pLARmEB	18	61847214	Marker846466	-0.0005	23.8583	24.9798	0.0013	0.4367
GWAS	BLUP	pLARmEB	19	42127263	Marker1484451	0.0002	19.6849	20.7656	0.0002	0.4747
GWAS	BLUP	pLARmEB	19	41718984	Marker1493903	0.0003	6.1832	7.0224	0.0006	0.4924
GWAS	BLUP	pLARmEB	19	39408042	Marker1565978	6.85e-05	38.1499	39.3713	2.59e-05	0.4886
GWAS	BLUP	pLARmEB	19	36684098	Marker1596888	0.0003	30.1903	31.3619	0.0006	0.4544
GWAS	BLUP	pLARmEB	19	35249148	Marker1587489	0.0002	16.7779	17.8248	0.0003	0.4785
GWAS	BLUP	pLARmEB	19	5718565	Marker1589914	-8.36e-05	12.5307	13.5161	3.92e-05	0.4608
GWAS	BLUP	pLARmEB	19	5564672	Marker1521797	-0.0002	19.6307	20.7108	0.0001	0.4633
GWAS	BLUP	pLARmEB	19	5394724	Marker1544809	-0.0001	21.7042	22.8056	8.73e-05	0.4633
GWAS	BLUP	pLARmEB	19	2880446	Marker1465787	3.62e-05	8.7237	9.6336	7.33e-06	0.4608
GWAS	BLUP	pLARmEB	20	551403	Marker1452905	-5.03e-05	5.4092	6.2212	1.4e-05	0.4886
GWAS	BLUP	pLARmEB	20	1971834	Marker1335369	9.42e-05	4.5566	5.3341	4.87e-05	0.4658
GWAS	BLUP	pLARmEB	20	27220719	Marker1379686	-0.0033	30.5953	31.7697	0.0597	0.4772
GWAS	BLUP	pLARmEB	20	27475448	Marker1322084	0.0004	41.7086	42.9491	0.0007	0.4684
GWAS	BLUP	pLARmEB	20	32000527	Marker1440585	-0.0023	8.3583	9.2594	0.0281	0.4873
GWAS	BLUP	pLARmEB	20	35099018	Marker1416908	-0.0002	8.7825	9.6938	0.0002	0.4658
GWAS	BLUP	pLARmEB	20	35480649	Marker1429078	-0.0002	12.2283	13.2086	0.0003	0.4519
GWAS	BLUP	pLARmEB	20	37469888	Marker1401980	-0.0002	31.4667	32.6471	0.0003	0.4899
GWAS	BLUP	pLARmEB	20	37851341	Marker1354568	7.36e-05	31.5213	32.7021	3.02e-05	0.481
GWAS	BLUP	pLARmEB	20	42078805	Marker1393485	9.91e-05	10.0066	10.945	5.49e-05	0.4519
GWAS	BLUP	pLARmEB	20	46196258	Marker1377489	0.0002	4.4601	5.2333	0.0003	0.4608
GWAS	BLUP	pLARmEB	20	46355273	Marker1346404	1.63e-05	12.6133	13.6001	1.49e-06	0.4646
GWAS	BLUP	pKWmEB	3	25568669	Marker2462265	0.0044	3.8559	4.6002	0.001	0.4885	0.0129	0.0165
GWAS	BLUP	pKWmEB	9	17108723	Marker424411	-0.004	4.2289	4.9915	0.002	0.4707
GWAS	BLUP	pKWmEB	15	2082482	Marker39573	0.0024	3.3041	4.0181	0.0002	0.4491
GWAS	BLUP	pKWmEB	15	30914052	Marker139661	0.0012	4.0638	4.8185	0.0017	0.4898
GWAS	BLUP	pKWmEB	17	23164830	Marker217381	-0.0332	12.6895	13.6776	2.3309	0.4313
GWAS	BLUP	pKWmEB	17	17292515	Marker224242	0.0062	8.3689	9.2702	0.4447	0.43
GWAS	BLUP	pKWmEB	17	38037036	Marker219738	-0.0021	7.4894	8.3678	0.1157	0.4198
GWAS	BLUP	pKWmEB	17	22154754	Marker204502	0.0053	7.1852	8.0551	11.7626	0.4377
GWAS	BLUP	pKWmEB	17	28852613	Marker150342	0.0058	4.3855	5.1554	0.1486	0.4364
GWAS	BLUP	pKWmEB	17	22458169	Marker224596	0.0058	29.9165	31.0861	25.7472	0.4415
GWAS	BLUP	pKWmEB	17	23978694	Marker212763	-0.0022	27.3141	28.4643	31.651	0.4338
GWAS	BLUP	pKWmEB	17	30184041	Marker152218	0.0057	35.3779	36.5833	26.8868	0.4313
GWAS	BLUP	pKWmEB	17	38045700	Marker194325	-0.0022	3.3169	4.0316	0.1049	0.4135
GWAS	BLUP	pKWmEB	17	38037371	Marker145535	-0.0023	3.6842	4.4195	0.0012	0.4173
GWAS	BLUP	pKWmEB	17	16539759	Marker206811	0.0018	12.3336	13.3157	0.571	0.4275
GWAS	BLUP	pKWmEB	20	27194953	Marker1376049	-0.0088	4.5708	5.3489	0.0118	0.4707

## Sheet: Oleic acid
Additional file 2: Table S7. Quantitative trait loci (QTLs) for seed oil-related traits in soybean seed using the genome-wide composite interval mapping (GCIM), inclusive composite interval mapping (ICIM), and multi-locus GWAS methods
Table. Quantitative trait loci (QTLs) for oleic acid trait in soybean seed using GCIM
Method	Environments	population	Chr	Position (cM)	Additive Effect	LOD	Left_Marker	Right_Marker	Var_Genet_(i)	r2 (%)	Var_Error	Var_Phen (total)
GCIM	WH2014	all	3	15.373	0.5696	2.6771	Marker2407895	Marker2407895	0.3244	2.1675	12.0892	14.9678
GCIM	WH2014	all	5	107.754	-0.8462	5.8268	Marker2104599	Marker2104599	0.7161	4.7841
GCIM	WH2014	all	5	0.6605	-0.5599	2.723	Marker2095085	Marker2200075	0.3135	2.0944
GCIM	WH2014	all	7	40.328	0.6374	3.5113	Marker297491	Marker297491	0.4063	2.7145
GCIM	WH2014	all	9	149.165	0.5643	2.665	Marker479112	Marker479112	0.3184	2.1272
GCIM	WH2014	all	10	30.1345	0.6974	3.6525	Marker1069694	Marker1084140	0.4864	3.2493
GCIM	WH2014	all	11	51.3771	0.5599	2.6868	Marker590463	Marker590463	0.3135	2.0946
GCIM	WH2014	zf	10	40.581	1.0259	3.5332	Marker1083703	Marker1083703	1.0525	8.2865	9.8824	12.7011
GCIM	WH2014	zf	11	51.085	0.9978	3.4304	Marker624447	Marker624447	0.9956	7.8387
GCIM	WH2014	zf	13	182.979	-0.8779	2.7333	Marker2824551	Marker2824551	0.7707	6.0677
GCIM	EZ2015	all	8	93.644	0.5364	3.0973	Marker750703	Marker750703	0.2878	1.5692
GCIM	EZ2015	all	9	154.859	0.6742	2.9093	Marker426761	Marker426761	0.4545	2.4784	15.1818	18.3386
GCIM	EZ2015	all	13	90.957	1.1772	7.0607	Marker2775509	Marker2775509	1.3857	7.5564
GCIM	EZ2015	all	14	10.3031	0.6755	4.3246	Marker1701172	Marker1701172	0.4563	2.4881
GCIM	EZ2015	all	19	41.1064	0.7566	2.8024	Marker1558435	Marker1495349	0.5724	3.1215
GCIM	EZ2015	zf	13	182.979	-1.1328	3.2229	Marker2824551	Marker2824551	1.2833	8.2652	14.2355	15.5263
GCIM	EZ2015	ff	2	161.917	0.7558	2.7648	Marker1280449	Marker1280449	0.5712	3.3583	9.6558	17.01
GCIM	EZ2015	ff	9	33.0292	0.8051	3.0842	Marker456939	Marker456939	0.6482	3.8104
GCIM	EZ2015	ff	9	189.886	1.1571	6.068	Marker426761	Marker426761	1.3388	7.8706
GCIM	EZ2015	ff	13	96.6753	1.4035	8.1344	Marker2773797	Marker2775509	1.9699	11.5808
GCIM	EZ2015	ff	14	11.4991	0.9926	4.6429	Marker1701172	Marker1701172	0.9852	5.792
GCIM	EZ2015	ff	16	110.742	-0.9175	4.027	Marker2576734	Marker2576734	0.8419	4.9493
GCIM	NJ2015	all	7	40.328	1.1212	7.4526	Marker297491	Marker297491	1.257	6.1254	16.5613	20.5208
GCIM	NJ2015	all	12	61.732	0.9282	5.1548	Marker2711916	Marker2711916	0.8615	4.1983
GCIM	NJ2015	all	13	65.946	0.7118	3.0362	Marker2850221	Marker2850221	0.5066	2.4689
GCIM	NJ2015	all	14	11.899	0.9506	5.3862	Marker1677544	Marker1677544	0.9036	4.4034
GCIM	NJ2015	all	3	55.037	0.6563	2.7361	Marker2413649	Marker2413649	0.4307	2.0989
GCIM	NJ2015	zf	8	14.637	1.2344	3.0868	Marker786036	Marker786036	1.5238	8.1791	15.3502	18.6299
GCIM	NJ2015	zf	9	3.94	1.3251	3.9526	Marker526969	Marker526969	1.756	9.4255
GCIM	NJ2015	ff	7	42.036	1.0507	3.3644	Marker289318	Marker289318	1.104	5.3622	16.4106	20.588
GCIM	NJ2015	ff	9	146.955	0.9802	3.1242	Marker501874	Marker501874	0.9607	4.6663
GCIM	NJ2015	ff	14	11.899	1.1631	4.6719	Marker1677544	Marker1677544	1.3528	6.5707
GCIM	NJ2015	ff	10	19.754	0.8717	2.8479	Marker1127092	Marker1127092	0.7599	3.6911
GCIM	BLUP	all	7	12.206	-0.462	3.4518	Marker401588	Marker401588	0.2134	2.2756	6.6975	9.3799
GCIM	BLUP	all	7	40.328	0.67	7.2754	Marker297491	Marker297491	0.4489	4.7857
GCIM	BLUP	all	8	93.644	0.4425	3.4233	Marker750703	Marker750703	0.1958	2.0878
GCIM	BLUP	all	12	65.925	0.5391	5.0224	Marker2675339	Marker2675339	0.2907	3.0987
GCIM	BLUP	all	13	78.77	0.7121	8.3128	Marker2801439	Marker2801439	0.507	5.4055
GCIM	BLUP	all	13	155.806	-0.5442	5.1962	Marker2824551	Marker2824551	0.2961	3.1573
GCIM	BLUP	all	14	11.1995	0.6251	6.7819	Marker1754703	Marker1754703	0.3908	4.1661
GCIM	BLUP	all	10	27.301	0.4359	3.4348	Marker1006569	Marker1069694	0.19	2.0253
GCIM	BLUP	all	15	143.763	-0.3868	2.8673	Marker39573	Marker39573	0.1496	1.595
GCIM	BLUP	zf	13	155.806	-0.6393	2.6842	Marker2824551	Marker2824551	0.4088	6.2047	5.4151	6.5879
GCIM	BLUP	zf	20	37.302	0.8741	4.884	Marker1439858	Marker1439858	0.7641	11.5983
GCIM	BLUP	ff	7	40.328	0.5134	2.5779	Marker297491	Marker297491	0.2635	3.7515	4.7684	7.025
GCIM	BLUP	ff	9	154.859	0.5388	2.7208	Marker426761	Marker426761	0.2903	4.1326
GCIM	BLUP	ff	13	78.77	0.7643	5.2425	Marker2801439	Marker2801439	0.5842	8.3154
GCIM	BLUP	ff	14	10.3031	0.8162	6.3416	Marker1701172	Marker1701172	0.6662	9.4836
Table. Quantitative trait loci (QTLs) for oleic acid trait in soybean seed using ICIM
Method	Environments	population	Chromosome	Position	LeftMarker	RightMarker	LOD	PVE(%)	Add	LeftCI	RightCI
ICIM	WH2014	all	2	112	Marker1183683	Marker1304972	4.598	4.8919	0.8589	111.5	112.5
ICIM	WH2014	all	5	1	Marker2095085	Marker2200075	5.0574	5.4067	-0.9035	0	2.5
ICIM	WH2014	all	5	107	Marker2100085	Marker2152470	5.0999	5.6323	-0.922	106.5	107
ICIM	WH2014	all	6	24	Marker2016383	Marker2023741	3.4679	3.7223	-0.75	22.5	28.5
ICIM	WH2014	all	7	40	Marker366921	Marker280587	2.5771	2.6588	0.6357	39.5	40.5
ICIM	WH2014	all	10	114	Marker1065285	Marker1077949	3.1234	3.3376	0.7144	112.5	116.5
ICIM	WH2014	all	13	130	Marker2798955	Marker2770441	3.6314	3.7814	-0.7571	129.5	130.5
ICIM	WH2014	all	14	21	Marker1609710	Marker1671474	3.9261	4.1107	0.7873	20.5	21.5
ICIM	WH2014	ff	5	71	Marker2186755	Marker2084591	3.5997	1.3152	0.7944	68.5	71.5
ICIM	WH2014	ff	7	106	Marker378224	Marker293434	4.0315	1.5294	-0.8553	104.5	107.5
ICIM	WH2014	ff	7	148	Marker387202	Marker350683	39.9269	21.5368	3.217	147.5	148.5
ICIM	WH2014	ff	9	182	Marker423581	Marker442617	4.5855	1.7399	0.9118	181.5	182.5
ICIM	WH2014	ff	15	76	Marker47707	Marker53417	4.0035	1.4774	0.8414	74.5	76.5
ICIM	WH2014	zf	2	176	Marker1208696	Marker1253922	2.6915	2.0941	0.7058	175.5	176.5
ICIM	WH2014	zf	10	41	Marker1083703	Marker1116659	4.416	3.5989	0.9425	37.5	44.5
ICIM	WH2014	zf	11	57	Marker575273	Marker591667	6.6192	5.7022	1.1645	56.5	57.5
ICIM	WH2014	zf	11	64	Marker624861	Marker639201	15.0181	14.089	1.8307	63.5	64.5
ICIM	WH2014	zf	13	166	Marker2838644	Marker2796333	3.2929	2.6107	-0.7916	163.5	168.5
ICIM	WH2014	zf	14	28	Marker1651052	Marker1690474	4.7705	3.8917	0.9677	27.5	28.5
ICIM	EZ2015	all	7	12	Marker364973	Marker401588	3.4286	2.9151	-0.7058	11.5	13.5
ICIM	EZ2015	all	8	35	Marker741533	Marker674033	2.9273	2.4736	0.6501	34.5	35.5
ICIM	EZ2015	all	8	94	Marker750703	Marker727545	3.3375	2.8761	0.7025	93.5	94.5
ICIM	EZ2015	all	9	153	Marker507211	Marker524438	3.8907	3.4358	0.7694	152.5	153.5
ICIM	EZ2015	all	10	143	Marker1118083	Marker1077464	2.8064	2.4322	-0.65	141.5	143.5
ICIM	EZ2015	all	11	74	Marker642335	Marker555871	3.3129	2.8261	-0.7005	73.5	75.5
ICIM	EZ2015	all	13	91	Marker2775509	Marker2793157	12.6812	11.4071	1.4309	89.5	91.5
ICIM	EZ2015	all	13	155	Marker2824982	Marker2824551	3.3408	2.8654	-0.6999	154.5	155.5
ICIM	EZ2015	all	14	11	Marker1623889	Marker1655668	4.3565	3.7358	0.7991	10.5	11.5
ICIM	EZ2015	all	19	41	Marker1558435	Marker1495349	4.1015	3.7437	0.8011	40.5	43.5
ICIM	EZ2015	ff	2	167	Marker1294253	Marker1306114	3.3233	5.2043	0.817	165.5	167.5
ICIM	EZ2015	ff	9	187	Marker507211	Marker524438	4.0316	6.8108	0.9348	186.5	187.5
ICIM	EZ2015	ff	13	96	Marker2773797	Marker2775509	7.3882	12.313	1.2818	94.5	97.5
ICIM	EZ2015	ff	14	12	Marker1630405	Marker1623889	5.6195	8.9837	1.0735	11.5	12.5
ICIM	EZ2015	ff	16	110	Marker2518248	Marker2576734	3.4658	5.6092	-0.8486	108.5	111.5
ICIM	EZ2015	ff	19	37	Marker1535914	Marker1459716	4.0678	6.7004	0.9493	36.5	37.5
ICIM	EZ2015	zf	13	183	Marker2850173	Marker2779484	3.1932	7.8097	-1.0409	182.5	183.5
ICIM	EZ2015	zf	20	32	Marker1439858	Marker1326555	3.5842	8.8344	1.1071	31.5	32.5
ICIM	NJ2015	ff	7	45	Marker297491	Marker357373	4.131	1.5033	0.9549	44.5	45.5
ICIM	NJ2015	ff	9	178	Marker516667	Marker485667	3.3737	1.2295	0.8663	177.5	178.5
ICIM	NJ2015	ff	12	69	Marker2675339	Marker2719781	3.0389	1.1395	0.8336	68.5	71.5
ICIM	NJ2015	ff	13	15	Marker2812929	Marker2824537	5.1638	1.8823	1.0711	14.5	15.5
ICIM	NJ2015	ff	14	15	Marker1626292	Marker1742046	55.5723	36.2462	4.7023	13.5	15.5
ICIM	NJ2015	ff	15	116	Marker45535	Marker57922	2.7652	0.9846	-0.7773	115.5	116.5
ICIM	NJ2015	all	1	37	Marker1937544	Marker1919734	2.9959	3.0494	0.6385	36.5	37.5
ICIM	NJ2015	all	9	147	Marker501874	Marker423581	3.2353	3.2874	0.665	145.5	147.5
ICIM	NJ2015	all	11	68	Marker618984	Marker662149	3.0465	3.096	-0.646	66.5	68.5
ICIM	NJ2015	all	12	66	Marker2675339	Marker2719781	4.546	4.683	0.7919	65.5	67.5
ICIM	NJ2015	all	13	12	Marker2812929	Marker2824537	3.9354	4.0561	0.7364	11.5	12.5
ICIM	NJ2015	all	13	155	Marker2824982	Marker2824551	3.4095	3.4711	-0.6814	154.5	155.5
ICIM	NJ2015	all	14	12	Marker1677544	Marker1626292	7.3408	7.6529	1.011	11.5	12.5
ICIM	NJ2015	zf	8	16	Marker751370	Marker749729	2.6258	7.4103	0.9333	14.5	19.5
ICIM	NJ2015	zf	9	153	Marker532651	Marker507211	2.5197	7.1409	0.9188	152.5	154.5
ICIM	BLUP	ff	7	15	Marker399060	Marker352632	4.071	5.6666	-0.6002	14.5	16.5
ICIM	BLUP	ff	7	45	Marker297491	Marker357373	5.8858	8.4762	0.7311	44.5	45.5
ICIM	BLUP	ff	9	178	Marker516667	Marker485667	3.9016	5.475	0.589	177.5	178.5
ICIM	BLUP	ff	10	31	Marker1006569	Marker1069694	2.8074	3.8945	0.4957	29.5	31.5
ICIM	BLUP	ff	13	85	Marker2855002	Marker2801439	6.1818	9.053	0.7611	83.5	86.5
ICIM	BLUP	ff	14	14	Marker1677544	Marker1626292	7.4596	10.799	0.8259	13.5	14.5
ICIM	BLUP	all	1	37	Marker1937544	Marker1919734	4.0704	2.3996	0.4008	36.5	37.5
ICIM	BLUP	all	2	139	Marker1208419	Marker1207466	5.4277	3.1983	0.4628	138.5	139.5
ICIM	BLUP	all	7	12	Marker364973	Marker401588	7.0841	4.2704	-0.5346	11.5	13.5
ICIM	BLUP	all	8	94	Marker750703	Marker727545	4.8378	2.87	0.4389	93.5	94.5
ICIM	BLUP	all	9	153	Marker507211	Marker524438	5.2971	3.2429	0.4672	152.5	153.5
ICIM	BLUP	all	11	68	Marker618984	Marker662149	2.5006	1.4496	-0.3129	66.5	68.5
ICIM	BLUP	all	12	66	Marker2675339	Marker2719781	3.8299	2.251	0.3885	65.5	68.5
ICIM	BLUP	all	13	79	Marker2801439	Marker2858951	5.5003	3.2757	0.4753	76.5	79.5
ICIM	BLUP	all	13	155	Marker2824982	Marker2824551	9.1043	5.5195	-0.6082	154.5	155.5
ICIM	BLUP	all	14	17	Marker1754301	Marker1629170	11.2798	7.1897	0.6939	15.5	18.5
ICIM	BLUP	all	16	102	Marker2577938	Marker2545413	4.4066	2.7561	-0.4297	100.5	103.5
ICIM	BLUP	all	20	36	Marker1309940	Marker1386115	3.9408	2.3194	0.396	35.5	37.5
ICIM	BLUP	zf	13	183	Marker2850173	Marker2779484	3.0355	6.2766	-0.6577	182.5	183.5
ICIM	BLUP	zf	20	32	Marker1439858	Marker1326555	5.2292	11.131	0.8759	31.5	32.5
Table. Quantitative trait loci (QTLs) for oleic acid trait in soybean seed using multi-locus GWAS methods
Method	Trait name	software	Chromosome	Marker Position (bp)	Marker	QTN effect	LOD score	-LOG10(P)	r2 (%)	MAF	Var_Error	Var_phen (total)
GWAS	WH2014	mrMLM	7	7476248	Marker297491	0.6301	3.0897	3.79065	3.2502	0.4861	10.3617	12.194
GWAS	WH2014	mrMLM	7	39135943	Marker337893	0.712	3.4375	4.15923	4.1306	0.4874
GWAS	WH2014	mrMLM	10	42852457	Marker1015006	0.7449	3.7185	4.45565	4.5042	0.4571
GWAS	WH2014	mrMLM	13	42445645	Marker2824551	-0.6059	3.3197	4.03461	3.0045	0.4722
GWAS	WH2014	FASTmrMLM	5	9059257	Marker2095085	-0.3597	3.1948	3.9022	1.0608	0.4912	10.5304	12.194
GWAS	WH2014	FASTmrMLM	7	7476248	Marker297491	0.5417	3.5322	4.2592	2.4024	0.4862
GWAS	WH2014	FASTmrMLM	10	42852457	Marker1015006	0.578	4.0263	4.7792	2.7117	0.4573
GWAS	WH2014	pLARmEB	2	11755796	Marker1225689	0.57	4.485	5.2593	2.6639	0.4912	9.3738	12.194
GWAS	WH2014	pLARmEB	3	1914211	Marker2407895	0.4238	3.5644	4.2932	1.4674	0.4548
GWAS	WH2014	pLARmEB	5	9059257	Marker2095085	-0.536	4.8599	5.6503	2.3557	0.4912
GWAS	WH2014	pLARmEB	5	38380380	Marker2091868	-0.6793	6.5794	7.4312	3.7792	0.4711
GWAS	WH2014	pLARmEB	7	2316912	Marker310536	-2.1235e-05	3.6796	4.4147	3.6963e-09	0.495
GWAS	WH2014	pLARmEB	7	7476248	Marker297491	0.5823	5.5348	6.3514	2.7757	0.4862
GWAS	WH2014	pLARmEB	9	44430947	Marker412151	0.5668	5.2608	6.0672	2.6155	0.4648
GWAS	WH2014	pLARmEB	10	45652513	Marker1069694	0.5487	4.204	4.9654	2.4438	0.4661
GWAS	WH2014	pLARmEB	14	2786977	Marker1701172	0.4909	4.1431	4.9016	1.9689	0.4799
GWAS	WH2014	pKWmEB	5	38141082	Marker2104599	-0.6212	5.4364	6.2494	4.7941	0.4722	10.4908	12.148
GWAS	WH2014	pKWmEB	7	7476248	Marker297491	0.5241	3.2199	3.9289	3.4669	0.4861
GWAS	WH2014	pKWmEB	10	42852457	Marker1015006	0.6355	4.6313	5.4121	4.6883	0.4571
GWAS	WH2014	pKWmEB	14	5307158	Marker1671474	0.5848	3.5203	4.2467	4.3276	0.4987
GWAS	WH2014	ISIS EM-BLASSO	2	11755796	Marker1225689	0.6117	5.5481	6.3652	3.0674	0.4912	8.9588	12.194
GWAS	WH2014	ISIS EM-BLASSO	3	1914211	Marker2407895	0.4661	3.4947	4.2197	1.7752	0.4548
GWAS	WH2014	ISIS EM-BLASSO	5	9059257	Marker2095085	-0.5255	4.4377	5.2099	2.2644	0.4912
GWAS	WH2014	ISIS EM-BLASSO	5	38141082	Marker2104599	-0.7435	5.989	6.8217	4.5246	0.4724
GWAS	WH2014	ISIS EM-BLASSO	7	2316912	Marker310536	-0.4071	3.5641	4.2929	1.3584	0.495
GWAS	WH2014	ISIS EM-BLASSO	7	7476248	Marker297491	0.6482	5.906	6.7358	3.4401	0.4862
GWAS	WH2014	ISIS EM-BLASSO	9	44321635	Marker411800	0.5609	4.4855	5.2599	2.5609	0.4636
GWAS	WH2014	ISIS EM-BLASSO	10	42852457	Marker1015006	0.5303	3.9521	4.7013	2.2832	0.4573
GWAS	WH2014	ISIS EM-BLASSO	14	5307158	Marker1671474	0.6735	6.4142	7.2608	3.719	0.4987
GWAS	EZ2015	mrMLM	13	30365667	Marker2835604	1.1906	3.7766	4.51681	8.3127	0.428	14.6044	16.5248
GWAS	EZ2015	mrMLM	13	42462497	Marker2850173	-0.6846	4.3957	5.16602	2.829	0.4697
GWAS	EZ2015	FASTmrMLM	13	42455107	Marker2767172	-0.6435	4.4178	5.1891	2.5009	0.4749	12.752	16.5248
GWAS	EZ2015	FASTmrEMMA	9	45850576	Marker426761	1.1347	3.6399	4.3728	1.9089	0.4648	13.8699	16.5248
GWAS	EZ2015	FASTmrEMMA	13	26293300	Marker2775509	2.2554	8.386	9.2878	7.2593	0.392
GWAS	EZ2015	FASTmrEMMA	13	42455107	Marker2767172	-0.0001	3.0534	3.752	2.959e-08	0.4749
GWAS	EZ2015	pLARmEB	9	45850576	Marker426761	0.6046	4.3798	5.1494	2.1961	0.4648	12.4864	16.5248
GWAS	EZ2015	pLARmEB	13	26293300	Marker2775509	1.0791	8.6362	9.544	6.6861	0.392
GWAS	EZ2015	pLARmEB	14	2786977	Marker1701172	0.5325	3.6287	4.361	1.7099	0.4799
GWAS	EZ2015	pLARmEB	16	34593	Marker2581493	-0.5256	3.7616	4.501	1.6692	0.4912
GWAS	EZ2015	pLARmEB	19	37465109	Marker1585697	0.5675	4.1718	4.9317	1.9439	0.4711
GWAS	EZ2015	pKWmEB	9	45850576	Marker426761	0.6309	3.3497	4.0664	3.3573	0.4646	14.2016	16.3318
GWAS	EZ2015	pKWmEB	13	26293300	Marker2775509	1.1997	8.3206	9.2207	8.5032	0.3914
GWAS	EZ2015	pKWmEB	14	2786977	Marker1701172	0.0004	3.1898	3.8969	3.2263	0.4798
GWAS	EZ2015	ISIS EM-BLASSO	13	23527923	Marker2801439	0.6434	3.448	4.1703	2.4042	0.4133	11.9475	16.5248
GWAS	EZ2015	ISIS EM-BLASSO	13	30365667	Marker2835604	0.7119	4.0352	4.7885	2.9719	0.4284
GWAS	EZ2015	ISIS EM-BLASSO	13	42462497	Marker2850173	-0.753	6.3228	7.1665	3.423	0.4724
GWAS	EZ2015	ISIS EM-BLASSO	14	1277733	Marker1735346	0.6012	3.7043	4.4407	2.1712	0.4686
GWAS	EZ2015	ISIS EM-BLASSO	19	37465109	Marker1585697	0.667	3.9332	4.6814	2.6857	0.4711
GWAS	NJ2015	mrMLM	7	7596812	Marker363322	1.0624	6.5572	7.4083	6.5279	0.4735	12.8462	17.2408
GWAS	NJ2015	mrMLM	9	43970327	Marker501874	0.8838	3.8638	4.6085	4.4755	0.4537
GWAS	NJ2015	mrMLM	12	5004477	Marker2643231	1.0102	4.5948	5.374	5.8776	0.4788
GWAS	NJ2015	mrMLM	14	3810564	Marker1677544	0.9559	6.081	6.9168	5.2983	0.4987
GWAS	NJ2015	FASTmrMLM	9	43970327	Marker501874	0.6921	3.7308	4.4686	2.7447	0.4539	12.6895	17.2408
GWAS	NJ2015	FASTmrMLM	14	3810564	Marker1677544	0.9043	6.1686	7.0073	4.7419	0.4987
GWAS	NJ2015	FASTmrEMMA	7	7476248	Marker297491	1.8681	5.9768	6.8091	4.9834	0.4776	13.4935	17.2408
GWAS	NJ2015	FASTmrEMMA	12	4979717	Marker2710775	1.9032	5.6663	6.4877	4.5613	0.4974
GWAS	NJ2015	FASTmrEMMA	14	6956685	Marker1745736	1.5678	4.5855	5.3643	3.5142	0.4855
GWAS	NJ2015	pLARmEB	3	1980857	Marker2511789	0.5243	3.1158	3.8184	1.5856	0.4487	11.9368	17.2408
GWAS	NJ2015	pLARmEB	7	7476248	Marker297491	0.8705	5.4271	6.2398	4.3802	0.4776
GWAS	NJ2015	pLARmEB	11	38436289	Marker593174	-0.4226	3.2029	3.9108	1.0257	0.4434
GWAS	NJ2015	pLARmEB	12	4979717	Marker2710775	0.8834	5.6865	6.5086	4.4545	0.4974
GWAS	NJ2015	pLARmEB	13	20695233	Marker2850221	0.6184	4.3033	5.0694	2.1828	0.4605
GWAS	NJ2015	pLARmEB	13	42342607	Marker2824982	-0.3969	3.0522	3.7508	0.9123	0.4776
GWAS	NJ2015	pLARmEB	14	3810564	Marker1677544	0.938	7.3071	8.1804	5.1019	0.4987
GWAS	NJ2015	pKWmEB	1	49974385	Marker1788124	0.5691	3.7436	4.4821	3.6428	0.4802	12.7869	17.2237
GWAS	NJ2015	pKWmEB	3	15665563	Marker2451716	0.6799	5.251	6.057	4.1728	0.4577
GWAS	NJ2015	pKWmEB	7	7596812	Marker363322	0.9607	7.6548	8.5377	7.6298	0.4735
GWAS	NJ2015	pKWmEB	11	38436289	Marker593174	-0.5342	4.2782	5.0431	3.3201	0.4418
GWAS	NJ2015	pKWmEB	13	20695233	Marker2850221	0.5657	3.8502	4.5942	3.4439	0.4603
GWAS	NJ2015	pKWmEB	14	3810564	Marker1677544	0.9284	7.8105	8.6976	6.6875	0.4987
GWAS	NJ2015	ISIS EM-BLASSO	1	50358495	Marker1804295	0.5313	3.2826	3.9953	1.6268	0.4882	11.5882	17.2408
GWAS	NJ2015	ISIS EM-BLASSO	7	7476248	Marker297491	0.8638	5.7967	6.6227	4.3135	0.4776
GWAS	NJ2015	ISIS EM-BLASSO	9	45779798	Marker439035	0.598	3.1354	3.8392	2.0578	0.4553
GWAS	NJ2015	ISIS EM-BLASSO	11	38436289	Marker593174	-0.3853	3.1494	3.8541	0.8524	0.4434
GWAS	NJ2015	ISIS EM-BLASSO	12	5004477	Marker2643231	0.8553	5.7409	6.565	4.2133	0.4803
GWAS	NJ2015	ISIS EM-BLASSO	13	4564703	Marker2762683	0.5317	3.2467	3.9573	1.6354	0.4803
GWAS	NJ2015	ISIS EM-BLASSO	14	3810564	Marker1677544	0.9296	7.0658	7.9322	5.0106	0.4987
GWAS	BLUP	mrMLM	7	7476248	Marker297491	0.706	6.4144	7.261	7.2855	0.4847	5.4425	6.808
GWAS	BLUP	mrMLM	7	2510450	Marker399060	-0.3646	3.7598	4.4991	1.9458	0.4924
GWAS	BLUP	mrMLM	13	42445645	Marker2824551	-0.3577	3.2666	3.9784	1.8712	0.4758
GWAS	BLUP	mrMLM	13	26619034	Marker2823060	0.5802	4.6935	5.4769	4.679	0.3906
GWAS	BLUP	mrMLM	19	36785129	Marker1495349	0.5568	3.3124	4.0269	4.5275	0.4529
GWAS	BLUP	FASTmrMLM	7	2510450	Marker399060	-0.3151	4.0209	4.7735	1.4581	0.4924	5.2068	6.808
GWAS	BLUP	FASTmrMLM	7	7476248	Marker297491	0.5589	6.1811	7.0202	4.5794	0.4848
GWAS	BLUP	FASTmrMLM	13	26619034	Marker2823060	0.4466	4.5268	5.303	2.7806	0.3911
GWAS	BLUP	FASTmrMLM	19	36785129	Marker1495349	0.444	3.6671	4.4015	2.8879	0.4532
GWAS	BLUP	FASTmrEMMA	7	7476248	Marker297491	0.991	4.6128	5.3927	3.5575	0.4848	5.9486	6.808
GWAS	BLUP	FASTmrEMMA	8	44691162	Marker750703	0.6702	3.0805	3.7808	1.6159	0.4747
GWAS	BLUP	FASTmrEMMA	14	7290166	Marker1626134	0.9532	4.4685	5.2421	3.2939	0.4949
GWAS	BLUP	pLARmEB	2	6192027	Marker1207466	0.3265	4.4211	5.1926	1.565	0.4911	4.1467	6.808
GWAS	BLUP	pLARmEB	5	38141082	Marker2104599	-0.156	3.1379	3.8419	0.3565	0.4709
GWAS	BLUP	pLARmEB	7	2510450	Marker399060	-0.3622	5.3004	6.1083	1.9259	0.4924
GWAS	BLUP	pLARmEB	7	7476248	Marker297491	0.5385	7.6762	8.5597	4.2523	0.4848
GWAS	BLUP	pLARmEB	8	44691162	Marker750703	0.3416	3.7086	4.4452	1.706	0.4747
GWAS	BLUP	pLARmEB	9	45850576	Marker426761	0.4927	5.7593	6.584	3.5412	0.4646
GWAS	BLUP	pLARmEB	12	4735581	Marker2675339	0.4764	5.5429	6.3598	3.3042	0.4924
GWAS	BLUP	pLARmEB	13	26619034	Marker2823060	0.5137	6.8406	7.7004	3.679	0.3911
GWAS	BLUP	pLARmEB	13	42445645	Marker2824551	-0.4964	6.6159	7.4689	3.6146	0.4785
GWAS	BLUP	pLARmEB	14	3070940	Marker1623889	0.3691	3.6054	4.3365	1.9971	0.4873
GWAS	BLUP	pLARmEB	15	2082482	Marker39573	-0.2091	3.4791	4.2032	0.6334	0.4494
GWAS	BLUP	pLARmEB	20	35230310	Marker1326555	0.3243	3.5921	4.3224	1.5439	0.4595
GWAS	BLUP	pKWmEB	7	7476248	Marker297491	0.4502	4.119	4.8764	3.9475	0.4847	5.4124	6.7946
GWAS	BLUP	pKWmEB	9	45850576	Marker426761	0.4327	3.6976	4.4336	3.7069	0.4644
GWAS	BLUP	pKWmEB	13	27648598	Marker2843351	0.4016	3.1017	3.8034	3.0779	0.4084
GWAS	BLUP	pKWmEB	14	2255853	Marker1703472	0.4255	3.7668	4.5065	3.7205	0.4656
GWAS	BLUP	pKWmEB	19	36785129	Marker1495349	0.4298	3.2669	3.9787	4.1287	0.4529
GWAS	BLUP	ISIS EM-BLASSO	2	6192027	Marker1207466	0.3102	3.8132	4.5553	1.413	0.4911	4.1696	6.808
GWAS	BLUP	ISIS EM-BLASSO	7	2510450	Marker399060	-0.4598	7.226	8.097	3.1033	0.4924
GWAS	BLUP	ISIS EM-BLASSO	7	7476248	Marker297491	0.5502	7.387	8.2626	4.4384	0.4848
GWAS	BLUP	ISIS EM-BLASSO	8	44691162	Marker750703	0.3561	3.4664	4.1898	1.8538	0.4747
GWAS	BLUP	ISIS EM-BLASSO	9	45850576	Marker426761	0.36	3.2211	3.9301	1.8903	0.4646
GWAS	BLUP	ISIS EM-BLASSO	12	4735581	Marker2675339	0.4108	4.657	5.4389	2.4575	0.4924
GWAS	BLUP	ISIS EM-BLASSO	13	23527923	Marker2801439	0.5572	7.3653	8.2403	4.387	0.4152
GWAS	BLUP	ISIS EM-BLASSO	13	42445645	Marker2824551	-0.6075	10.0992	11.0395	5.4138	0.4785
GWAS	BLUP	ISIS EM-BLASSO	14	3070940	Marker1623889	0.569	4.6388	5.4199	4.7476	0.4873
GWAS	BLUP	ISIS EM-BLASSO	15	2082482	Marker39573	-0.2624	3.8077	4.5495	0.997	0.4494

## Sheet: LInoleic acid
Additional file 2: Table S7. Quantitative trait loci (QTLs) for seed oil-related traits in soybean seed using the genome-wide composite interval mapping (GCIM), inclusive composite interval mapping (ICIM), and multi-locus GWAS methods
Table. Quantitative trait loci (QTLs) for linoleic acid trait in soybean seed using GCIM
Method	Environments	population	Chr	Position (cM)	Additive Effect	LOD	Left_Marker	Right_Marker	Var_Genet_(i)	r2 (%)	Var_Error	Var_Phen (total)
GCIM	EZ2015	all	4	22.263	0.5162	2.7544	Marker2230222	Marker2230222	0.2664	1.8976
GCIM	EZ2015	all	7	12.206	0.5433	2.5543	Marker401588	Marker401588	0.2952	2.1028	10.3667	14.0395
GCIM	EZ2015	all	9	154.859	-0.6286	3.9657	Marker426761	Marker426761	0.3952	2.8147
GCIM	EZ2015	all	10	144.978	0.5685	2.6134	Marker1074670	Marker1074670	0.3232	2.302
GCIM	EZ2015	all	13	90.957	-1.0321	9.2731	Marker2775509	Marker2775509	1.0653	7.5879
GCIM	EZ2015	all	14	10.3031	-0.6572	4.1532	Marker1701172	Marker1701172	0.4319	3.0763
GCIM	EZ2015	all	16	119.526	0.5253	2.8397	Marker2581493	Marker2581493	0.2759	1.9654
GCIM	EZ2015	all	19	42.0927	-0.7872	5.2822	Marker1558435	Marker1495349	0.6196	4.4135
GCIM	EZ2015	zf	13	182.979	0.8781	2.7882	Marker2824551	Marker2824551	0.771	6.9643	10.2951	11.0706
GCIM	EZ2015	ff	9	189.886	-0.9454	5.2094	Marker426761	Marker426761	0.8938	7.9203	7.7299	11.2844
GCIM	EZ2015	ff	13	99.395	-1.1156	6.779	Marker2778921	Marker2778921	1.2446	11.0293
GCIM	EZ2015	ff	14	11.4991	-0.7914	3.7689	Marker1701172	Marker1701172	0.6263	5.5498
GCIM	EZ2015	ff	16	110.742	0.7162	3.1041	Marker2576734	Marker2576734	0.5129	4.5452
GCIM	WH2014	all	5	107.754	0.7469	8.7088	Marker2104599	Marker2104599	0.5579	6.2563	7.2357	8.9171
GCIM	WH2014	all	9	148.468	-0.4917	3.7805	Marker411800	Marker411800	0.2418	2.7115
GCIM	WH2014	all	10	40.446	-0.6132	4.0086	Marker1015006	Marker1015006	0.3761	4.2174
GCIM	WH2014	all	11	51.3771	-0.5214	2.8379	Marker590463	Marker590463	0.2719	3.049
GCIM	WH2014	all	14	10.501	-0.4836	3.5305	Marker1630405	Marker1630405	0.2339	2.6226
GCIM	WH2014	zf	5	107.527	0.7869	4.1877	Marker2104599	Marker2104599	0.6192	7.4884	5.081	8.2689
GCIM	WH2014	zf	10	40.581	-0.8626	4.6558	Marker1083703	Marker1083703	0.7441	8.9984
GCIM	WH2014	zf	11	51.085	-0.7042	3.3366	Marker624447	Marker624447	0.4959	5.9975
GCIM	WH2014	zf	13	166.127	0.7704	3.8768	Marker2796333	Marker2796333	0.5935	7.1778
GCIM	WH2014	zf	14	28.236	-0.8575	4.8718	Marker1690474	Marker1690474	0.7352	8.8916
GCIM	WH2014	ff	13	97.378	-0.6877	3.0999	Marker2775509	Marker2775509	0.4729	5.9537	6.8799	7.9435
GCIM	WH2014	ff	15	75.556	-0.7449	3.8174	Marker47707	Marker47707	0.5548	6.9844
GCIM	NJ2015	all	1	37.166	-0.5238	3.1425	Marker1919734	Marker1919734	0.2743	2.1655	9.1695	12.6675
GCIM	NJ2015	all	5	107.954	0.5415	3.4003	Marker2161702	Marker2161702	0.2933	2.3152
GCIM	NJ2015	all	7	40.328	-0.7157	5.9191	Marker297491	Marker297491	0.5122	4.0434
GCIM	NJ2015	all	11	79.3312	0.516	3.0781	Marker575184	Marker575184	0.2663	2.1021
GCIM	NJ2015	all	12	61.732	-0.8201	7.6944	Marker2711916	Marker2711916	0.6725	5.309
GCIM	NJ2015	all	13	65.946	-0.4995	2.8409	Marker2850221	Marker2850221	0.2495	1.9698
GCIM	NJ2015	all	14	31.965	-0.8364	7.9809	Marker1620782	Marker1620782	0.6996	5.5227
GCIM	NJ2015	all	5	0	0.5165	3.3209	Marker2095085	Marker2095085	0.2667	2.1058
GCIM	NJ2015	all	14	13.594	-0.5133	3.3184	Marker1640915	Marker1640915	0.2635	2.0803
GCIM	NJ2015	zf	8	15.244	-0.7687	2.8962	Marker786036	Marker751370	0.5909	6.8182	6.2557	8.6659
GCIM	NJ2015	zf	12	77.707	-0.8783	3.8985	Marker2648174	Marker2648174	0.7714	8.9018
GCIM	NJ2015	zf	14	31.965	-0.9125	4.2103	Marker1620782	Marker1620782	0.8327	9.6089
GCIM	NJ2015	ff	1	37.772	-0.7968	3.483	Marker1788124	Marker1788124	0.6349	4.672	10.0203	13.5893
GCIM	NJ2015	ff	5	107.954	0.7946	3.434	Marker2161702	Marker2161702	0.6314	4.6461
GCIM	NJ2015	ff	12	61.732	-0.8385	3.9829	Marker2711916	Marker2711916	0.703	5.1735
GCIM	NJ2015	ff	14	26.809	-0.8472	4.0736	Marker1745736	Marker1745736	0.7177	5.2815
GCIM	NJ2015	ff	2	29.6225	0.6798	2.616	Marker1157322	Marker1287683	0.4622	3.4009
GCIM	NJ2015	ff	6	44.471	-0.6479	2.5189	Marker1969210	Marker1969210	0.4198	3.089
GCIM	BLUP	all	5	107.754	0.4269	4.2437	Marker2188641	Marker2188641	0.1822	3.2401	3.9543	5.6247
GCIM	BLUP	all	7	12.206	0.3836	4.0898	Marker401588	Marker401588	0.1471	2.6155
GCIM	BLUP	all	7	40.328	-0.4249	5.2223	Marker297491	Marker297491	0.1805	3.209
GCIM	BLUP	all	12	65.925	-0.451	6.0733	Marker2675339	Marker2675339	0.2034	3.6165
GCIM	BLUP	all	13	93.122	-0.4778	5.8636	Marker2778921	Marker2778921	0.2283	4.0592
GCIM	BLUP	all	14	26.611	-0.5217	3.9748	Marker1733979	Marker1733979	0.2722	4.839
GCIM	BLUP	all	16	119.526	0.3016	2.5175	Marker2575348	Marker2575348	0.091	1.6177
GCIM	BLUP	all	19	43.079	-0.37	3.6118	Marker1495349	Marker1495349	0.1369	2.4338
GCIM	BLUP	all	4	16.926	0.2787	2.5137	Marker2358563	Marker2358563	0.0777	1.3807
GCIM	BLUP	all	9	154.859	-0.3887	4.821	Marker426761	Marker426761	0.1511	2.6862
GCIM	BLUP	zf	14	26.117	-0.6057	3.5289	Marker1690474	Marker1690474	0.3668	9.1932	3.6235	3.9904
GCIM	BLUP	ff	5	107.954	0.4555	3.6403	Marker2161702	Marker2161702	0.2075	4.8536	3.2041	4.2743
GCIM	BLUP	ff	13	78.77	-0.6486	5.8274	Marker2801439	Marker2801439	0.4207	9.8433
GCIM	BLUP	ff	14	10.3031	-0.6648	2.9048	Marker1701172	Marker1701172	0.442	10.3405
Table. Quantitative trait loci (QTLs) for linoleic acid trait in soybean seed using ICIM
Method	Environments	population	Chromosome	Position	LeftMarker	RightMarker	LOD	PVE(%)	Add	LeftCI	RightCI
ICIM	WH2014	all	2	112	Marker1183683	Marker1304972	4.1058	4.9376	-0.7006	111.5	112.5
ICIM	WH2014	all	5	107	Marker2100085	Marker2152470	8.457	10.9393	1.0433	106.5	107
ICIM	WH2014	all	11	44	Marker622625	Marker652814	2.8965	3.4777	-0.5894	43.5	44.5
ICIM	WH2014	all	14	21	Marker1609710	Marker1671474	5.3739	6.4761	-0.8023	20.5	21.5
ICIM	WH2014	ff	5	71	Marker2186755	Marker2084591	3.9287	5.7556	-0.6982	69.5	71.5
ICIM	WH2014	ff	10	46	Marker1042886	Marker1083703	3.7105	5.527	-0.6833	44.5	47.5
ICIM	WH2014	ff	13	85	Marker2855002	Marker2801439	2.879	4.2191	-0.6012	83.5	86.5
ICIM	WH2014	ff	15	76	Marker47707	Marker53417	4.5912	6.6961	-0.7528	74.5	76.5
ICIM	WH2014	zf	2	175	Marker1207466	Marker1267284	3.64	2.7673	-0.6586	174.5	175.5
ICIM	WH2014	zf	5	15	Marker2100153	Marker2193459	22.6617	22.8092	1.896	13.5	16.5
ICIM	WH2014	zf	5	101	Marker2125197	Marker2136740	4.2749	3.3492	0.7253	99.5	102.5
ICIM	WH2014	zf	10	42	Marker1083703	Marker1116659	4.0388	3.4069	-0.7427	40.5	45.5
ICIM	WH2014	zf	11	51	Marker619127	Marker624447	3.1009	2.3446	-0.607	50.5	51.5
ICIM	WH2014	zf	13	166	Marker2838644	Marker2796333	6.1882	4.92	0.8819	164.5	168.5
ICIM	WH2014	zf	14	28	Marker1651052	Marker1690474	5.4853	4.4021	-0.8347	27.5	28.5
ICIM	EZ2015	all	7	12	Marker364973	Marker401588	4.2339	3.7153	0.6824	11.5	13.5
ICIM	EZ2015	all	8	34	Marker715416	Marker741533	4.2872	3.7504	-0.6856	33.5	35.5
ICIM	EZ2015	all	9	153	Marker507211	Marker524438	5.2367	4.7348	-0.773	152.5	153.5
ICIM	EZ2015	all	13	91	Marker2775509	Marker2793157	10.8185	9.8381	-1.1377	89.5	91.5
ICIM	EZ2015	all	13	155	Marker2824982	Marker2824551	3.1914	2.8089	0.5935	154.5	155.5
ICIM	EZ2015	all	14	29	Marker1687940	Marker1758694	4.6493	4.111	-0.7177	28.5	29.5
ICIM	EZ2015	all	16	111	Marker2518248	Marker2576734	3.6512	3.2144	0.6344	109.5	113.5
ICIM	EZ2015	ff	8	32	Marker734870	Marker675789	2.6383	4.074	-0.6035	31.5	32.5
ICIM	EZ2015	ff	9	187	Marker507211	Marker524438	6.0346	10.0474	-0.9443	186.5	187.5
ICIM	EZ2015	ff	13	97	Marker2773797	Marker2775509	7.2965	11.8559	-1.0521	95.5	97.5
ICIM	EZ2015	ff	14	12	Marker1630405	Marker1623889	3.7089	5.7421	-0.7139	11.5	12.5
ICIM	EZ2015	ff	16	110	Marker2518248	Marker2576734	3.815	6.0532	0.7328	108.5	111.5
ICIM	EZ2015	zf	3	111	Marker2399727	Marker2423444	2.5623	6.6009	0.7966	110.5	111.5
ICIM	EZ2015	zf	13	183	Marker2850173	Marker2779484	2.5696	6.5069	0.7903	182.5	183.5
ICIM	EZ2015	zf	20	32	Marker1439858	Marker1326555	3.3862	8.6707	-0.9125	31.5	32.5
ICIM	NJ2015	ff	1	38	Marker1788124	Marker1912349	15.8019	16.2017	-1.5745	37.5	38.5
ICIM	NJ2015	ff	1	44	Marker1912774	Marker1779888	6.6534	6.1818	0.9721	43.5	46.5
ICIM	NJ2015	ff	12	68	Marker2710775	Marker2718329	3.7222	3.3347	-0.7175	67.5	68.5
ICIM	NJ2015	ff	13	15	Marker2812929	Marker2824537	5.5365	4.9972	-0.8756	14.5	15.5
ICIM	NJ2015	ff	14	14	Marker1677544	Marker1626292	7.0117	6.4551	-0.9942	13.5	14.5
ICIM	NJ2015	all	1	36	Marker1804295	Marker1774646	5.8027	3.9852	-0.6472	35.5	36.5
ICIM	NJ2015	all	3	27	Marker2425643	Marker2391905	3.6536	2.4553	-0.51	26.5	27.5
ICIM	NJ2015	all	4	53	Marker2252022	Marker2233523	3.9234	2.6343	-0.5259	52.5	53.5
ICIM	NJ2015	all	7	40	Marker366921	Marker280587	8.5767	5.9336	-0.7906	39.5	40.5
ICIM	NJ2015	all	7	80	Marker274074	Marker332571	3.2148	2.1879	0.4805	78.5	80.5
ICIM	NJ2015	all	11	78	Marker621902	Marker563773	3.5267	2.3855	0.5032	75.5	78.5
ICIM	NJ2015	all	12	66	Marker2675339	Marker2719781	8.7018	6.0522	-0.7984	65.5	67.5
ICIM	NJ2015	all	14	12	Marker1677544	Marker1626292	5.1003	3.469	-0.6035	11.5	12.5
ICIM	NJ2015	all	14	26	Marker1651052	Marker1690474	5.7914	3.9852	-0.6469	25.5	26.5
ICIM	NJ2015	zf	5	3	Marker2110241	Marker2205232	2.5832	5.3353	0.6474	1.5	5.5
ICIM	NJ2015	zf	7	36	Marker366921	Marker297491	4.1136	8.5066	-0.8247	35.5	36.5
ICIM	NJ2015	zf	10	66	Marker1139002	Marker1043351	2.8049	5.9964	-0.6885	65.5	68.5
ICIM	NJ2015	zf	12	57	Marker2665552	Marker2635450	4.9791	10.6738	-0.9142	56.5	57.5
ICIM	NJ2015	zf	14	33	Marker1634367	Marker1620782	4.4952	9.4421	-0.8631	32.5	34.5
ICIM	BLUP	ff	1	38	Marker1788124	Marker1912349	3.6712	5.1379	-0.468	37.5	39.5
ICIM	BLUP	ff	12	69	Marker2675339	Marker2719781	2.8908	4.1402	-0.4209	68.5	71.5
ICIM	BLUP	ff	13	86	Marker2801439	Marker2849746	5.0895	7.1335	-0.5558	84.5	86.5
ICIM	BLUP	ff	14	14	Marker1677544	Marker1626292	8.5382	12.3345	-0.7252	13.5	14.5
ICIM	BLUP	all	5	107	Marker2100085	Marker2152470	5.366	4.4915	0.4162	106.5	107
ICIM	BLUP	all	8	41	Marker801358	Marker711697	3.1063	2.4719	-0.3081	40.5	42.5
ICIM	BLUP	all	9	154	Marker439035	Marker473030	4.0719	3.2619	-0.3543	153.5	154.5
ICIM	BLUP	all	12	66	Marker2675339	Marker2719781	6.3166	5.154	-0.4449	65.5	67.5
ICIM	BLUP	all	13	96	Marker2843351	Marker2783913	9.2425	7.7979	-0.5556	95.5	96.5
ICIM	BLUP	all	14	26	Marker1651052	Marker1690474	7.2626	5.9886	-0.4791	25.5	26.5
ICIM	BLUP	all	16	118	Marker2531489	Marker2585858	4.1955	3.3893	0.3608	117.5	119
ICIM	BLUP	all	19	43	Marker1558435	Marker1495349	2.7025	2.147	-0.2885	41.5	44.5
ICIM	BLUP	zf	1	37	Marker1919734	Marker1788124	3.7272	5.4565	-0.4974	36.5	37.5
ICIM	BLUP	zf	5	3	Marker2110241	Marker2205232	5.4335	8.1323	0.6017	1.5	5.5
ICIM	BLUP	zf	9	150	Marker412151	Marker470827	2.6198	3.7131	-0.415	149.5	150.5
ICIM	BLUP	zf	13	183	Marker2850173	Marker2779484	4.9308	7.2275	0.5659	182.5	183.5
ICIM	BLUP	zf	14	28	Marker1651052	Marker1690474	4.3056	6.4882	-0.5388	27.5	28.5
ICIM	BLUP	zf	20	32	Marker1439858	Marker1326555	4.4284	6.4496	-0.5343	31.5	32.5
Table. Quantitative trait loci (QTLs) for linoleic acid trait in soybean seed using multi-locus GWAS methods
method	Trait name	software	Chromosome	Marker Position (bp)	Marker	QTN effect	LOD score	-LOG10(P)	r2 (%)	MAF	Var_Error	Var_phen (total)
GWAS	WH2014	mrMLM	5	38141082	Marker2104599	0.6455	6.2818	7.12418	5.2314	0.4722	7.139	7.9486
GWAS	WH2014	mrMLM	19	36602652	Marker1590191	-0.6037	3.5102	4.23602	4.5707	0.4545
GWAS	WH2014	FASTmrMLM	5	38141082	Marker2104599	0.6161	6.2818	7.1242	4.7663	0.4724	6.8624	7.9486
GWAS	WH2014	FASTmrMLM	19	36602652	Marker1590191	-0.4423	3.5102	4.236	2.4535	0.4548
GWAS	WH2014	FASTmrEMMA	5	38141082	Marker2104599	3.4132e-05	4.8076	5.5958	3.6162e-09	0.4724	7.6341	7.9486
GWAS	WH2014	FASTmrEMMA	10	42852457	Marker1015006	-0.8608	4.3784	5.1479	2.2783	0.4573
GWAS	WH2014	pLARmEB	2	11755796	Marker1225689	-0.3733	3.1187	3.8215	1.7524	0.4912	5.8543	7.9486
GWAS	WH2014	pLARmEB	5	38556091	Marker2138708	0.6635	7.2981	8.1712	5.5288	0.4673
GWAS	WH2014	pLARmEB	7	2508712	Marker401588	0.3237	3.5485	4.2765	1.3178	0.4937
GWAS	WH2014	pLARmEB	7	7476248	Marker297491	-0.4752	5.2976	6.1054	2.8367	0.4862
GWAS	WH2014	pLARmEB	9	44430947	Marker412151	-0.5401	5.6071	6.4264	3.6433	0.4648
GWAS	WH2014	pLARmEB	11	10808732	Marker650929	-0.3735	3.6677	4.4021	1.7477	0.4573
GWAS	WH2014	pLARmEB	14	2914397	Marker1630405	-0.4474	4.338	5.1057	2.509	0.4799
GWAS	WH2014	ISIS EM-BLASSO	2	11755796	Marker1225689	-0.3544	3.0586	3.7576	1.5798	0.4912	5.7609	7.9486
GWAS	WH2014	ISIS EM-BLASSO	5	38141082	Marker2104599	0.666	7.8312	8.7188	5.5686	0.4724
GWAS	WH2014	ISIS EM-BLASSO	9	44393124	Marker505604	-0.4269	3.4154	4.1359	2.2645	0.456
GWAS	WH2014	ISIS EM-BLASSO	10	44154821	Marker1084140	-0.3422	3.0267	3.7237	1.4647	0.4749
GWAS	WH2014	ISIS EM-BLASSO	11	10895143	Marker547785	-0.405	4.15	4.9089	2.0552	0.4585
GWAS	WH2014	ISIS EM-BLASSO	13	42445645	Marker2824551	0.3109	3.6133	4.3448	1.2133	0.4749
GWAS	WH2014	ISIS EM-BLASSO	14	3522370	Marker1665111	-0.3889	3.4041	4.1239	1.8999	0.4887
GWAS	WH2014	ISIS EM-BLASSO	16	34593	Marker2581493	0.2855	3.0054	3.701	1.0241	0.4912
GWAS	EZ2015	mrMLM	8	12250441	Marker675789	-0.6379	3.9791	4.72963	3.6136	0.4886	8.3273	11.1895
GWAS	EZ2015	mrMLM	9	45850576	Marker426761	-0.6636	4.2123	4.97413	3.8828	0.4646
GWAS	EZ2015	mrMLM	13	26293300	Marker2775509	-0.9953	9.1141	10.0331	8.3498	0.3914
GWAS	EZ2015	mrMLM	13	42462497	Marker2850173	0.627	3.9068	4.6537	3.4837	0.4697
GWAS	EZ2015	mrMLM	14	7306456	Marker1668601	-0.5561	3.0636	3.76291	2.7464	0.4975
GWAS	EZ2015	mrMLM	16	34593	Marker2581493	0.6678	4.2751	5.03987	3.9552	0.4937
GWAS	EZ2015	FASTmrMLM	8	12250441	Marker675789	-0.5037	4.1313	4.8893	2.267	0.4887	9.0968	11.1895
GWAS	EZ2015	FASTmrMLM	13	26293300	Marker2775509	-0.987	10.6921	11.6443	8.2604	0.392
GWAS	EZ2015	FASTmrMLM	13	42455107	Marker2767172	0.4371	3.0768	3.7769	1.7037	0.4749
GWAS	EZ2015	FASTmrMLM	14	7290166	Marker1626134	-0.4924	4.337	5.1046	2.1653	0.4937
GWAS	EZ2015	FASTmrEMMA	13	26293300	Marker2775509	-1.8724	6.8525	7.7126	7.3882	0.392	9.9085	11.1895
GWAS	EZ2015	pLARmEB	5	40867638	Marker2201829	0.2456	5.1204	5.9213	0.5392	0.4975	8.6214	11.1895
GWAS	EZ2015	pLARmEB	7	2508712	Marker401588	0.3092	3.0696	3.7693	0.8545	0.4937
GWAS	EZ2015	pLARmEB	8	12377652	Marker715416	-0.4334	3.1226	3.8256	1.6782	0.4837
GWAS	EZ2015	pLARmEB	9	45850576	Marker426761	-0.4983	3.6905	4.4262	2.203	0.4648
GWAS	EZ2015	pLARmEB	13	26293300	Marker2775509	-0.8737	8.4112	9.3136	6.4734	0.392
GWAS	EZ2015	pLARmEB	14	2786977	Marker1701172	-0.4699	3.4928	4.2177	1.9661	0.4799
GWAS	EZ2015	pLARmEB	16	34593	Marker2581493	0.4592	3.5268	4.2535	1.8817	0.4912
GWAS	EZ2015	pLARmEB	19	37465109	Marker1585697	-0.4412	3.4043	4.1241	1.7354	0.4711
GWAS	EZ2015	pKWmEB	13	26293300	Marker2775509	-0.8909	8.1414	9.037	7.0635	0.3914	9.469	11.1644
GWAS	EZ2015	pKWmEB	14	1742948	Marker1725509	-0.4523	3.645	4.3782	3.1259	0.4684
GWAS	EZ2015	pKWmEB	19	37465109	Marker1585697	-0.5454	4.2973	5.0631	4.4515	0.471
GWAS	EZ2015	ISIS EM-BLASSO	8	12377652	Marker715416	-0.4557	3.4954	4.2204	1.8556	0.4837	8.3069	11.1895
GWAS	EZ2015	ISIS EM-BLASSO	9	45674353	Marker474222	-0.5544	5.0741	5.8732	2.7266	0.4611
GWAS	EZ2015	ISIS EM-BLASSO	13	26293300	Marker2775509	-0.8573	8.2107	9.1081	6.2328	0.392
GWAS	EZ2015	ISIS EM-BLASSO	13	42455107	Marker2767172	0.4627	3.6329	4.3655	1.9091	0.4749
GWAS	EZ2015	ISIS EM-BLASSO	14	3070940	Marker1623889	-0.5372	4.7226	5.5073	2.5741	0.4862
GWAS	EZ2015	ISIS EM-BLASSO	16	34593	Marker2581493	0.4426	3.3567	4.0738	1.7483	0.4912
GWAS	EZ2015	ISIS EM-BLASSO	19	37465109	Marker1585697	-0.4281	3.0983	3.7998	1.6338	0.4711
GWAS	NJ2015	mrMLM	7	7476248	Marker297491	-0.6892	5.3431	6.1526	4.8282	0.4775	7.8818	9.8052
GWAS	NJ2015	mrMLM	12	6240016	Marker2729534	-0.8707	6.98	7.8439	7.6769	0.4735
GWAS	NJ2015	mrMLM	14	7874996	Marker1620782	-0.7836	6.5248	7.3749	6.2614	0.4947
GWAS	NJ2015	FASTmrMLM	7	7476248	Marker297491	-0.6125	5.2605	6.0669	3.8134	0.4776	7.8185	9.8052
GWAS	NJ2015	FASTmrMLM	12	6240016	Marker2729534	-0.7916	6.752	7.6091	6.3447	0.4737
GWAS	NJ2015	FASTmrMLM	14	7874996	Marker1620782	-0.6989	6.2646	7.1064	4.9812	0.4947
GWAS	NJ2015	FASTmrEMMA	7	7476248	Marker297491	-1.1953	4.7451	5.5307	3.5878	0.4776	7.9967	9.8052
GWAS	NJ2015	FASTmrEMMA	14	7874996	Marker1620782	-1.4137	6.2229	7.0634	5.0681	0.4947
GWAS	NJ2015	pLARmEB	1	49974385	Marker1788124	-0.4972	5.1033	5.9035	2.5112	0.4776	6.2163	9.8052
GWAS	NJ2015	pLARmEB	3	1980857	Marker2511789	-0.3831	4.1095	4.8664	1.4887	0.4487
GWAS	NJ2015	pLARmEB	5	7667117	Marker2120443	0.426	4.2605	5.0246	1.8456	0.4684
GWAS	NJ2015	pLARmEB	5	38185583	Marker2188641	0.5057	5.4043	6.2161	2.5943	0.4539
GWAS	NJ2015	pLARmEB	7	2510450	Marker399060	0.3144	3.1326	3.8362	1.0079	0.4908
GWAS	NJ2015	pLARmEB	7	7476248	Marker297491	-0.7525	9.9939	10.932	5.7555	0.4776
GWAS	NJ2015	pLARmEB	11	38436289	Marker593174	0.4204	4.4459	5.2185	1.7848	0.4434
GWAS	NJ2015	pLARmEB	12	5484863	Marker2711916	-0.6751	6.9058	7.7675	4.6378	0.4882
GWAS	NJ2015	pLARmEB	13	20695233	Marker2850221	-0.4267	4.026	4.7788	1.8274	0.4605
GWAS	NJ2015	pLARmEB	14	3810564	Marker1677544	-0.5939	5.2395	6.0451	3.5962	0.4987
GWAS	NJ2015	pLARmEB	14	7874996	Marker1620782	-0.5457	4.664	5.4462	3.0372	0.4947
GWAS	NJ2015	pKWmEB	12	4771281	Marker2718329	-0.7226	6.1431	6.9809	7.5499	0.4735	7.854	9.7621
GWAS	NJ2015	pKWmEB	14	6350078	Marker1725858	-0.5783	4.443	5.2155	5.898	0.4788
GWAS	NJ2015	pKWmEB	19	5223309	Marker1522995	-0.4068	3.085	3.7857	4.1324	0.463
GWAS	NJ2015	ISIS EM-BLASSO	1	49974385	Marker1788124	-0.5426	5.9022	6.7319	2.9908	0.4776	5.9954	9.8052
GWAS	NJ2015	ISIS EM-BLASSO	3	15665563	Marker2451716	-0.4317	4.961	5.7556	1.8891	0.4579
GWAS	NJ2015	ISIS EM-BLASSO	5	7667117	Marker2120443	0.3972	3.8878	4.6337	1.6044	0.4684
GWAS	NJ2015	ISIS EM-BLASSO	5	38141082	Marker2104599	0.4939	5.3152	6.1237	2.4764	0.4605
GWAS	NJ2015	ISIS EM-BLASSO	7	7476248	Marker297491	-0.7218	9.4895	10.4169	5.2955	0.4776
GWAS	NJ2015	ISIS EM-BLASSO	7	17728038	Marker368398	0.3306	3.3321	4.0477	1.105	0.4605
GWAS	NJ2015	ISIS EM-BLASSO	10	37761809	Marker1139002	-0.3304	3.116	3.8186	1.1123	0.4961
GWAS	NJ2015	ISIS EM-BLASSO	11	38436289	Marker593174	0.4597	5.0002	5.7963	2.1333	0.4434
GWAS	NJ2015	ISIS EM-BLASSO	12	5004477	Marker2643231	-0.7607	8.3136	9.2135	5.8604	0.4803
GWAS	NJ2015	ISIS EM-BLASSO	13	5092324	Marker2846939	-0.4657	4.4365	5.2087	2.2083	0.4882
GWAS	NJ2015	ISIS EM-BLASSO	14	3810564	Marker1677544	-0.5826	5.0743	5.8734	3.4611	0.4987
GWAS	NJ2015	ISIS EM-BLASSO	14	7874996	Marker1620782	-0.5649	5.3016	6.1095	3.2545	0.4947
GWAS	BLUP	mrMLM	7	7476248	Marker297491	-0.3655	3.4827	4.207	3.2215	0.4847	3.122	4.139
GWAS	BLUP	mrMLM	13	42445645	Marker2824551	0.3445	3.1384	3.8424	2.8627	0.4758
GWAS	BLUP	mrMLM	13	27648598	Marker2843351	-0.4097	4.2226	4.9849	3.917	0.4084
GWAS	BLUP	mrMLM	14	2786977	Marker1701172	-0.4521	5.2033	6.0075	4.9216	0.4809
GWAS	BLUP	mrMLM	16	34593	Marker2581493	0.3505	3.1794	3.8859	2.963	0.4924
GWAS	BLUP	mrMLM	19	36785129	Marker1495349	-0.4205	4.2325	4.9953	4.2604	0.4529
GWAS	BLUP	FASTmrMLM	7	2510450	Marker399060	0.2485	3.2689	3.9808	1.4917	0.4924	3.2846	4.139
GWAS	BLUP	FASTmrMLM	7	7476248	Marker297491	-0.3546	4.8972	5.6892	3.0319	0.4848
GWAS	BLUP	FASTmrMLM	13	27648598	Marker2843351	-0.3418	5.0196	5.8165	2.726	0.4089
GWAS	BLUP	FASTmrMLM	14	2786977	Marker1701172	-0.4052	6.1251	6.9623	3.9539	0.481
GWAS	BLUP	FASTmrMLM	16	34593	Marker2581493	0.2549	3.3095	4.0238	1.5665	0.4899
GWAS	BLUP	FASTmrMLM	19	36785129	Marker1495349	-0.4061	5.3316	6.1407	3.9738	0.4532
GWAS	BLUP	FASTmrEMMA	14	6896665	Marker1670724	-0.8966	5.7892	6.615	4.766	0.4873	3.6169	4.139
GWAS	BLUP	FASTmrEMMA	16	34593	Marker2581493	0.545	3.2447	3.9551	1.7524	0.4899
GWAS	BLUP	FASTmrEMMA	19	36602652	Marker1590191	-0.7743	4.5555	5.333	3.4615	0.4532
GWAS	BLUP	pLARmEB	2	6233985	Marker1208419	-0.2508	5.6333	6.4535	1.5191	0.4937	2.3122	4.139
GWAS	BLUP	pLARmEB	4	43912603	Marker2230222	0.2491	4.5041	5.2793	1.4983	0.4835
GWAS	BLUP	pLARmEB	5	38141082	Marker2104599	0.4	8.0479	8.9411	3.8564	0.4709
GWAS	BLUP	pLARmEB	7	2510450	Marker399060	0.2678	3.9217	4.6694	1.7317	0.4924
GWAS	BLUP	pLARmEB	7	7476248	Marker297491	-0.365	7.2476	8.1193	3.2136	0.4848
GWAS	BLUP	pLARmEB	7	17228316	Marker316123	0.2242	3.7619	4.5013	1.2078	0.4696
GWAS	BLUP	pLARmEB	9	45850576	Marker426761	-0.387	8.4619	9.3655	3.594	0.4646
GWAS	BLUP	pLARmEB	10	5707342	Marker1077949	-0.2389	4.6452	5.4266	1.3751	0.481
GWAS	BLUP	pLARmEB	12	4735581	Marker2675339	-0.4025	8.0016	8.8936	3.8801	0.4924
GWAS	BLUP	pLARmEB	13	28608754	Marker2808968	-0.4729	11.7099	12.6811	5.2741	0.4354
GWAS	BLUP	pLARmEB	13	36378971	Marker2787034	0.2178	4.4702	5.2439	1.1409	0.4772
GWAS	BLUP	pLARmEB	14	2786977	Marker1701172	-0.2588	3.9384	4.6869	1.6124	0.481
GWAS	BLUP	pLARmEB	14	6653833	Marker1696882	-0.3918	5.7286	6.5522	3.7068	0.4924
GWAS	BLUP	pLARmEB	15	2082482	Marker39573	0.1657	3.8142	4.5564	0.6539	0.4494
GWAS	BLUP	pLARmEB	16	34593	Marker2581493	0.3285	5.533	6.3496	2.6026	0.4899
GWAS	BLUP	pLARmEB	18	10873369	Marker874387	0.1771	3.5375	4.2648	0.7494	0.4519
GWAS	BLUP	pLARmEB	19	36602652	Marker1590191	-0.2968	4.2199	4.9821	2.1212	0.4532
GWAS	BLUP	pKWmEB	9	45151951	Marker507211	-0.2877	3.2436	3.954	3.7366	0.4707	3.4791	4.1305
GWAS	BLUP	pKWmEB	13	27648598	Marker2843351	-0.3415	3.7177	4.4548	3.8443	0.4084
GWAS	BLUP	pKWmEB	19	36602652	Marker1590191	-0.3094	3.7062	4.4427	4.2223	0.4529
GWAS	BLUP	ISIS EM-BLASSO	5	38248264	Marker2152470	0.3586	5.3076	6.1158	3.1021	0.4696	2.5714	4.139
GWAS	BLUP	ISIS EM-BLASSO	7	2510450	Marker399060	0.2712	4.0531	4.8073	1.7767	0.4924
GWAS	BLUP	ISIS EM-BLASSO	7	7476248	Marker297491	-0.3494	5.656	6.477	2.9445	0.4848
GWAS	BLUP	ISIS EM-BLASSO	9	45850576	Marker426761	-0.3167	4.7383	5.5236	2.4057	0.4646
GWAS	BLUP	ISIS EM-BLASSO	12	4735581	Marker2675339	-0.384	5.7817	6.6072	3.5308	0.4924
GWAS	BLUP	ISIS EM-BLASSO	13	27648598	Marker2843351	-0.4064	6.3405	7.1848	3.8541	0.4089
GWAS	BLUP	ISIS EM-BLASSO	13	42445645	Marker2824551	0.2748	3.834	4.5772	1.8223	0.4785
GWAS	BLUP	ISIS EM-BLASSO	14	3070940	Marker1623889	-0.2703	3.0418	3.7397	1.7617	0.4873
GWAS	BLUP	ISIS EM-BLASSO	14	7290166	Marker1626134	-0.3181	3.2788	3.9913	2.4427	0.4949
GWAS	BLUP	ISIS EM-BLASSO	16	34593	Marker2581493	0.2848	4.3499	5.1181	1.9557	0.4899
GWAS	BLUP	ISIS EM-BLASSO	19	36785129	Marker1495349	-0.2742	3.3866	4.1054	1.8114	0.4532

## Sheet: Linolenic acid
Additional file 2: Table S7. Quantitative trait loci (QTLs) for seed oil-related traits in soybean seed using the genome-wide composite interval mapping (GCIM), inclusive composite interval mapping (ICIM), and multi-locus GWAS methods
Table. Quantitative trait loci (QTLs) for linolenic acid trait in soybean seed using GCIM
Method	Environments	population	Chr	Position (cM)	Additive Effect	LOD	Left_Marker	Right_Marker	Var_Genet_(i)	r2 (%)	Var_Error	Var_Phen (total)
GCIM	EZ2015	all	1	4.248	-0.1149	2.947	Marker1778490	Marker1778490	0.0132	1.8515	0.5038	0.7127
GCIM	EZ2015	all	3	19.512	-0.1129	3.2044	Marker2454626	Marker2454626	0.0127	1.7882
GCIM	EZ2015	all	5	106.656	-0.1096	2.6621	Marker2100085	Marker2100085	0.012	1.6849
GCIM	EZ2015	all	8	93.644	-0.1669	5.9537	Marker750703	Marker750703	0.0278	3.9065
GCIM	EZ2015	all	9	12.1467	-0.141	3.7758	Marker468386	Marker499635	0.0199	2.7909
GCIM	EZ2015	all	9	154.859	-0.1137	3.211	Marker426761	Marker426761	0.0129	1.8143
GCIM	EZ2015	all	10	143.553	0.1234	3.2183	Marker1079621	Marker1079621	0.0152	2.1365
GCIM	EZ2015	all	11	75.949	0.1273	3.4425	Marker654290	Marker654290	0.0162	2.2743
GCIM	EZ2015	all	13	92.138	-0.1554	4.5744	Marker2823060	Marker2823060	0.0241	3.3865
GCIM	EZ2015	all	15	72.8921	0.1247	3.8956	Marker30871	Marker30871	0.0155	2.1814
GCIM	EZ2015	all	18	120.053	-0.1265	3.1946	Marker955126	Marker955126	0.016	2.2467
GCIM	EZ2015	all	19	38.8345	-0.1522	4.5882	Marker1535914	Marker1459716	0.0232	3.2491
GCIM	EZ2015	zf	8	95.203	-0.2197	3.305	Marker750703	Marker750703	0.0483	7.6724	0.4564	0.6293
GCIM	EZ2015	zf	6	64.13	-0.1854	2.8106	Marker1997145	Marker1997145	0.0344	5.4624
GCIM	EZ2015	zf	10	147.534	0.2229	4.0932	Marker1079621	Marker1079621	0.0497	7.8928
GCIM	EZ2015	zf	13	119.614	-0.2013	3.3877	Marker2749962	Marker2749962	0.0405	6.4407
GCIM	EZ2015	ff	1	9.806	-0.1691	2.8468	Marker1801142	Marker1801142	0.0286	4.46	0.4699	0.641
GCIM	EZ2015	ff	9	189.886	-0.1873	5.3826	Marker426761	Marker426761	0.0351	5.4725
GCIM	EZ2015	ff	13	96.6753	-0.2298	3.205	Marker2773797	Marker2775509	0.0528	8.2362
GCIM	EZ2015	ff	5	105.684	-0.1616	3.5446	Marker2100085	Marker2100085	0.0261	4.0714
GCIM	EZ2015	ff	9	33.0292	-0.169	3.5714	Marker456939	Marker456939	0.0286	4.4576
GCIM	WH2014	all	2	90.771	-0.0923	2.5405	Marker1299201	Marker1299201	0.0085	1.971
GCIM	WH2014	all	5	12.497	0.1138	3.7966	Marker2100153	Marker2100153	0.0129	2.9957	0.3406	0.4321
GCIM	WH2014	all	6	35.46	0.1074	3.2788	Marker2029409	Marker2029409	0.0115	2.6676
GCIM	WH2014	all	6	66.407	-0.1073	3.3177	Marker1996387	Marker1996387	0.0115	2.6647
GCIM	WH2014	all	8	97.4271	-0.1679	8.1081	Marker775795	Marker775795	0.0282	6.5223
GCIM	WH2014	all	13	94.311	-0.1371	5.2044	Marker2816636	Marker2816636	0.0188	4.353
GCIM	WH2014	zf	8	98.877	-0.144	2.5732	Marker775795	Marker775795	0.0207	5.3494	0.317	0.3878
GCIM	WH2014	zf	11	51.085	-0.1499	2.7473	Marker624447	Marker624447	0.0225	5.7931
GCIM	WH2014	zf	6	40.983	0.166	3.7484	Marker2074932	Marker2074932	0.0276	7.1096
GCIM	WH2014	ff	8	97.8631	-0.1898	4.5449	Marker702681	Marker702681	0.036	9.8841	0.3285	0.3646
GCIM	NJ2015	all	1	4.248	-0.1545	3.0352	Marker1778490	Marker1778490	0.0239	2.7858	0.623	0.8574
GCIM	NJ2015	all	3	19.512	-0.2068	5.2764	Marker2454626	Marker2454626	0.0427	4.9859
GCIM	NJ2015	all	6	76.409	-0.178	4.0271	Marker2064591	Marker2064591	0.0317	3.6966
GCIM	NJ2015	all	8	97.427	-0.2174	5.9029	Marker682610	Marker682610	0.0473	5.5127
GCIM	NJ2015	all	9	13.0073	-0.2294	5.7492	Marker468386	Marker499635	0.0526	6.1381
GCIM	NJ2015	all	15	109.005	0.1901	4.1793	Marker10292	Marker10292	0.0361	4.2151
GCIM	NJ2015	zf	7	39.199	-0.2519	4.0628	Marker366921	Marker366921	0.0634	7.2028	0.6419	0.8806
GCIM	NJ2015	zf	8	14.637	-0.2023	2.6776	Marker786036	Marker786036	0.0409	4.6451
GCIM	NJ2015	zf	9	11.286	-0.297	4.9617	Marker468386	Marker499635	0.0882	10.0148
GCIM	NJ2015	zf	18	2.996	-0.215	3.326	Marker864664	Marker864664	0.0462	5.2471
GCIM	NJ2015	ff	3	21.04	-0.2577	3.3268	Marker2467300	Marker2467300	0.0664	6.8062	0.9091	0.9755
GCIM	BLUP	all	1	4.248	-0.1066	5.032	Marker1778490	Marker1778490	0.0114	3.2482	0.2436	0.3498
GCIM	BLUP	all	3	19.512	-0.1181	6.227	Marker2454626	Marker2454626	0.014	3.9888
GCIM	BLUP	all	5	12.497	0.0852	3.5429	Marker2100153	Marker2100153	0.0073	2.0762
GCIM	BLUP	all	6	79.255	-0.0813	3.0944	Marker2012839	Marker2012839	0.0066	1.889
GCIM	BLUP	all	8	97.427	-0.1266	7.2696	Marker682610	Marker682610	0.016	4.5795
GCIM	BLUP	all	9	13.0073	-0.1132	5.0108	Marker468386	Marker499635	0.0128	3.6605
GCIM	BLUP	all	9	139.306	-0.1019	4.8906	Marker452814	Marker452814	0.0104	2.9672
GCIM	BLUP	all	11	30.504	-0.0763	2.9537	Marker581997	Marker581997	0.0058	1.6623
GCIM	BLUP	all	7	40.328	-0.0809	3.405	Marker297491	Marker297491	0.0065	1.8718
GCIM	BLUP	all	10	30.1345	-0.0784	2.9654	Marker1069694	Marker1084140	0.0061	1.7564
GCIM	BLUP	all	20	59.497	0.0965	3.76	Marker1429663	Marker1429663	0.0093	2.6604
GCIM	BLUP	zf	7	39.199	-0.1194	3.0298	Marker366921	Marker366921	0.0143	6.0646	0.1617	0.2351
GCIM	BLUP	zf	8	97.427	-0.1171	2.838	Marker682610	Marker682610	0.0137	5.8308
GCIM	BLUP	zf	9	12.1467	-0.1299	3.0724	Marker468386	Marker499635	0.0169	7.1808
GCIM	BLUP	zf	18	5.157	-0.1115	2.5033	Marker939037	Marker939037	0.0124	5.2865
GCIM	BLUP	ff	3	21.04	-0.1346	4.0423	Marker2467300	Marker2467300	0.0181	4.8056	0.2395	0.3769
GCIM	BLUP	ff	8	29.014	-0.1085	2.8536	Marker785216	Marker785216	0.0118	3.1234
GCIM	BLUP	ff	9	13.868	-0.1392	4.4036	Marker499635	Marker499635	0.0194	5.1396
GCIM	BLUP	ff	9	146.955	-0.1066	2.6203	Marker501874	Marker501874	0.0114	3.016
GCIM	BLUP	ff	10	23.203	-0.1254	3.6887	Marker1059474	Marker1059474	0.0157	4.1727
GCIM	BLUP	ff	20	59.497	0.1191	3.1691	Marker1429663	Marker1429663	0.0142	3.7637
GCIM	BLUP	ff	8	94.342	-0.1586	7.6196	Marker727545	Marker727545	0.0251	6.6709
GCIM	BLUP	ff	10	123.308	-0.0952	2.7562	Marker1037823	Marker1037823	0.0091	2.4025
GCIM	BLUP	ff	15	109.005	0.1126	3.814	Marker10292	Marker10292	0.0127	3.3635
Table. Quantitative trait loci (QTLs) for linolenic acid trait in soybean seed using ICIM
Method	Environments	population	Chromosome	Position	LeftMarker	RightMarker	LOD	PVE(%)	Add	LeftCI	RightCI
ICIM	WH2014	all	1	20	Marker1899147	Marker1813759	4.1338	4.1732	-0.1387	16.5	21.5
ICIM	WH2014	all	5	4	Marker2205232	Marker2157460	5.8112	5.9474	0.1658	3.5	5.5
ICIM	WH2014	all	6	40	Marker2003189	Marker2014747	6.7935	7.1756	0.1837	39.5	40.5
ICIM	WH2014	all	7	39	Marker288299	Marker366921	3.0596	3.072	-0.1198	38.5	40.5
ICIM	WH2014	all	8	92	Marker742943	Marker792354	5.5492	5.5375	-0.1603	91.5	92.5
ICIM	WH2014	all	9	15	Marker499778	Marker443649	5.0598	5.1176	-0.1534	14.5	15.5
ICIM	WH2014	all	9	148	Marker423581	Marker442617	2.5745	2.5924	-0.1093	147.5	148.5
ICIM	WH2014	all	20	59	Marker1411877	Marker1429663	4.6341	4.6388	0.1477	58.5	59.5
ICIM	WH2014	ff	1	4	Marker1848039	Marker1778490	5.803	6.1365	-0.1672	2.5	4.5
ICIM	WH2014	ff	3	8	Marker2454509	Marker2498774	7.0117	7.6841	-0.1907	5.5	9.5
ICIM	WH2014	ff	3	112	Marker2433516	Marker2448661	3.3452	3.5353	0.1269	111.5	113.5
ICIM	WH2014	ff	5	71	Marker2186755	Marker2084591	2.8005	2.8999	-0.1149	68.5	71.5
ICIM	WH2014	ff	8	97	Marker742943	Marker792354	5.754	6.1634	-0.1671	96.5	97.5
ICIM	WH2014	ff	10	117	Marker1024553	Marker1065285	6.4321	6.8947	-0.1771	116.5	119.5
ICIM	WH2014	ff	15	113	Marker30964	Marker110524	5.5492	6.2711	0.1691	111.5	114.5
ICIM	WH2014	zf	3	39	Marker2408504	Marker2481759	2.7608	4.8681	-0.1271	38.5	39.5
ICIM	WH2014	zf	5	12	Marker2195086	Marker2153198	4.2452	7.4647	0.1571	10.5	12.5
ICIM	WH2014	zf	6	41	Marker2074932	Marker2003189	5.6633	10.1215	0.1827	40.5	41.5
ICIM	WH2014	zf	6	66	Marker1997145	Marker1996387	3.1531	5.7325	-0.1376	64.5	67.5
ICIM	WH2014	zf	8	95	Marker702681	Marker750703	3.7398	6.5702	-0.1481	94.5	95.5
ICIM	WH2014	zf	11	58	Marker644458	Marker664703	3.5797	6.237	-0.1434	57.5	58.5
ICIM	EZ2015	all	5	12	Marker2153198	Marker2100153	2.7102	1.7249	0.0989	11.5	14.5
ICIM	EZ2015	all	6	36	Marker2029409	Marker1949300	6.5076	4.2377	0.156	34.5	36.5
ICIM	EZ2015	all	6	64	Marker1997145	Marker2078169	3.7676	2.4884	-0.1188	61.5	65.5
ICIM	EZ2015	all	8	94	Marker750703	Marker727545	11.6223	7.8125	-0.2104	93.5	94.5
ICIM	EZ2015	all	9	27	Marker469832	Marker499789	4.2133	2.6688	-0.1228	26.5	27.5
ICIM	EZ2015	all	9	153	Marker507211	Marker524438	4.685	3.0357	-0.1315	152.5	153.5
ICIM	EZ2015	all	11	74	Marker642335	Marker555871	4.4775	2.8485	0.1278	73.5	75.5
ICIM	EZ2015	all	13	79	Marker2801439	Marker2858951	3.8041	2.433	-0.1189	77.5	79.5
ICIM	EZ2015	all	13	107	Marker2853789	Marker2836308	7.6457	4.9363	-0.1676	106.5	107.5
ICIM	EZ2015	all	14	5	Marker1641850	Marker1735346	5.328	3.4134	-0.1391	4.5	5.5
ICIM	EZ2015	all	14	51	Marker1753779	Marker1706381	4.7769	3.0492	0.1313	50.5	51.5
ICIM	EZ2015	all	15	73	Marker16277	Marker115198	5.3841	3.4357	0.1393	72.5	73.5
ICIM	EZ2015	all	16	101	Marker2537405	Marker2577938	2.7826	1.7918	0.1006	100.5	103.5
ICIM	EZ2015	all	18	121	Marker882987	Marker831568	3.6868	2.3364	-0.1165	120.5	121.5
ICIM	EZ2015	all	19	36	Marker1471817	Marker1558289	3.783	2.383	-0.116	32.5	36.5
ICIM	EZ2015	ff	2	167	Marker1294253	Marker1306114	9.5386	9.5666	-0.217	166.5	168.5
ICIM	EZ2015	ff	3	20	Marker2454626	Marker2461308	6.6072	6.4387	-0.1812	19.5	20.5
ICIM	EZ2015	ff	5	9	Marker2204980	Marker2195086	3.2632	3.1062	0.1251	7.5	11.5
ICIM	EZ2015	ff	8	104	Marker673687	Marker674654	4.4657	4.4654	-0.1483	103.5	104
ICIM	EZ2015	ff	9	15	Marker443649	Marker526905	3.7791	3.5698	-0.1326	13.5	16.5
ICIM	EZ2015	ff	10	28	Marker1056155	Marker1094761	4.9163	4.8647	-0.1547	26.5	29.5
ICIM	EZ2015	ff	13	96	Marker2773797	Marker2775509	3.5808	3.4721	-0.1333	94.5	97.5
ICIM	EZ2015	ff	14	13	Marker1655668	Marker1751911	9.275	9.3557	-0.2146	12.5	13.5
ICIM	EZ2015	ff	17	87	Marker175902	Marker177973	3.6418	3.4729	0.1308	86.5	87.5
ICIM	EZ2015	ff	19	37	Marker1535914	Marker1459716	4.0675	3.9994	-0.1437	36.5	37.5
ICIM	EZ2015	zf	6	41	Marker2074932	Marker2003189	3.7255	6.0344	0.1946	40.5	41.5
ICIM	EZ2015	zf	6	64	Marker2000797	Marker1997145	6.0681	10.3357	-0.2547	63.5	65.5
ICIM	EZ2015	zf	8	95	Marker702681	Marker750703	4.5261	7.585	-0.2196	94.5	95.5
ICIM	EZ2015	zf	10	147	Marker1077464	Marker1110830	4.3834	7.1802	0.2124	145.5	147.5
ICIM	EZ2015	zf	13	119	Marker2808968	Marker2803095	4.6174	7.9686	-0.2247	118.5	119.5
ICIM	NJ2015	ff	3	20	Marker2454626	Marker2461308	3.732	7.3776	-0.2569	19.5	20.5
ICIM	NJ2015	ff	8	97	Marker742943	Marker792354	2.9433	5.7415	-0.2228	96.5	97.5
ICIM	NJ2015	ff	12	47	Marker2677998	Marker2642444	2.8016	5.4552	-0.2186	46.5	47.5
ICIM	NJ2015	all	3	22	Marker2431835	Marker2506576	30.1691	17.4988	0.5278	21.5	22.5
ICIM	NJ2015	all	6	67	Marker1987865	Marker2037589	3.7285	1.7472	-0.1662	66.5	69.5
ICIM	NJ2015	all	7	48	Marker332092	Marker308301	3.2335	1.5156	-0.155	47.5	48.5
ICIM	NJ2015	all	8	94	Marker750703	Marker727545	2.8289	1.3313	-0.1452	93.5	94.5
ICIM	NJ2015	all	10	67	Marker1139002	Marker1043351	2.7176	1.2884	-0.1427	66.5	67.5
ICIM	NJ2015	all	12	44	Marker2642444	Marker2711294	4.3496	2.0408	-0.1801	43.5	44.5
ICIM	NJ2015	zf	7	99	Marker340838	Marker391704	3.1363	7.0497	-0.2047	98.5	99.5
ICIM	NJ2015	zf	8	53	Marker732743	Marker673163	3.9581	9.4166	-0.2378	51.5	54.5
ICIM	NJ2015	zf	9	12	Marker468386	Marker499635	5.0139	12.4301	-0.2749	9.5	16.5
ICIM	BLUP	ff	2	25	Marker1284396	Marker1157322	2.661	3.1742	0.0886	23.5	27.5
ICIM	BLUP	ff	3	20	Marker2454626	Marker2461308	7.6255	9.7145	-0.1557	19.5	20.5
ICIM	BLUP	ff	8	102	Marker775795	Marker778671	6.5118	8.0751	-0.1395	101.5	102.5
ICIM	BLUP	ff	9	15	Marker443649	Marker526905	3.4713	4.2048	-0.1006	13.5	16.5
ICIM	BLUP	ff	12	47	Marker2677998	Marker2642444	3.9915	5.0594	-0.111	46.5	47.5
ICIM	BLUP	ff	13	86	Marker2801439	Marker2849746	6.8852	8.7996	-0.1466	84.5	86.5
ICIM	BLUP	ff	13	161	Marker2850173	Marker2779484	2.9008	3.4659	0.0915	160.5	163
ICIM	BLUP	ff	14	14	Marker1677544	Marker1626292	4.0823	5.0166	-0.11	13.5	15.5
ICIM	BLUP	ff	18	115	Marker912685	Marker813472	3.6698	4.4569	-0.1036	114.5	115.5
ICIM	BLUP	all	5	12	Marker2153198	Marker2100153	6.7309	5.6934	0.1141	11.5	14.5
ICIM	BLUP	all	7	39	Marker288299	Marker366921	4.8095	3.9564	-0.0952	38.5	40.5
ICIM	BLUP	all	8	94	Marker750703	Marker727545	8.2572	6.9396	-0.1259	93.5	94.5
ICIM	BLUP	all	9	12	Marker468386	Marker499635	4.3273	3.9497	-0.0951	8.5	14.5
ICIM	BLUP	all	9	148	Marker423581	Marker442617	3.4974	2.9045	-0.0815	146.5	148.5
ICIM	BLUP	all	12	44	Marker2642444	Marker2711294	3.6059	2.8928	-0.0814	43.5	44.5
ICIM	BLUP	all	13	94	Marker2777375	Marker2816636	4.1432	3.4053	-0.0901	93.5	94.5
ICIM	BLUP	all	14	20	Marker1627639	Marker1623656	3.3327	2.7102	-0.0786	19.5	20.5
ICIM	BLUP	all	20	61	Marker1356664	Marker1396693	3.6025	2.9112	0.0817	60.5	61.5
ICIM	BLUP	zf	3	39	Marker2408504	Marker2481759	3.7551	5.8038	-0.1232	38.5	39.5
ICIM	BLUP	zf	6	41	Marker2074932	Marker2003189	4.3635	6.7919	0.1328	40.5	41.5
ICIM	BLUP	zf	6	66	Marker1997145	Marker1996387	7.1773	12.2345	-0.1785	64.5	67.5
ICIM	BLUP	zf	9	14	Marker468386	Marker499635	3.3872	5.7642	-0.1238	11.5	17.5
Table. Quantitative trait loci (QTLs) for linolenic acid trait in soybean seed using multi-locus GWAS methods
method	Trait name	software	Chromosome	Marker Position (bp)	Marker	QTN effect	LOD score	-LOG10(P)	r2 (%)	MAF	Var_Error	Var_phen (total)
GWAS	WH2014	mrMLM	5	9059257	Marker2095085	0.1099	3.6501	4.3836	3.4308	0.4937	0.2704	0.3523
GWAS	WH2014	mrMLM	6	5944500	Marker2003189	0.1132	3.6938	4.42964	3.5926	0.4343
GWAS	WH2014	mrMLM	8	44817361	Marker775795	-0.156	7.2257	8.09674	6.911	0.4962
GWAS	WH2014	mrMLM	10	46119350	Marker1094761	-0.112	3.7363	4.47439	3.5465	0.4697
GWAS	WH2014	mrMLM	13	27004528	Marker2777375	-0.1295	4.6793	5.46212	4.5184	0.3927
GWAS	WH2014	FASTmrMLM	6	5944500	Marker2003189	0.0861	3.722	4.4593	2.0776	0.4322	0.2821	0.3523
GWAS	WH2014	FASTmrMLM	8	44817361	Marker775795	-0.1443	7.3859	8.2614	5.9077	0.4987
GWAS	WH2014	FASTmrMLM	10	46119350	Marker1094761	-0.0896	3.4023	4.122	2.269	0.4698
GWAS	WH2014	FASTmrMLM	13	27004528	Marker2777375	-0.1099	4.8991	5.6911	3.2524	0.3932
GWAS	WH2014	FASTmrEMMA	5	9059257	Marker2095085	0.1874	4.4713	5.245	2.4735	0.4912	0.302	0.3523
GWAS	WH2014	FASTmrEMMA	8	44817361	Marker775795	-0.306	7.6009	8.4823	6.5298	0.4987
GWAS	WH2014	FASTmrEMMA	10	45652513	Marker1069694	-0.1981	4.1548	4.9139	2.6806	0.4661
GWAS	WH2014	pLARmEB	3	15415645	Marker2445658	-0.1083	7.6376	8.52	3.3154	0.4598	0.2507	0.3523
GWAS	WH2014	pLARmEB	6	5387577	Marker2029409	0.0859	3.507	4.2326	2.0647	0.4347
GWAS	WH2014	pLARmEB	7	2316912	Marker310536	0.0002	3.1266	3.8299	1.5115e-05	0.495
GWAS	WH2014	pLARmEB	7	7476248	Marker297491	-0.0567	7.4019	8.2779	0.9098	0.4862
GWAS	WH2014	pLARmEB	7	16825328	Marker352768	0.0007	5.4155	6.2277	0.0001	0.4837
GWAS	WH2014	pLARmEB	8	44817361	Marker775795	-0.1331	8.5937	9.5005	5.0248	0.4987
GWAS	WH2014	pLARmEB	9	2595256	Marker499635	-0.0091	3.1037	3.8055	0.0235	0.4648
GWAS	WH2014	pLARmEB	10	45652513	Marker1069694	-0.0724	3.4852	4.2096	1.4717	0.4661
GWAS	WH2014	pLARmEB	20	41042475	Marker1356664	2.4299e-05	3.8892	4.6352	1.6575e-07	0.4711
GWAS	WH2014	pKWmEB	11	10808732	Marker650929	-0.0723	3.2756	3.9879	3.1353	0.4545	0.2992	0.3501
GWAS	WH2014	pKWmEB	13	27004528	Marker2777375	-0.1037	4.0726	4.8277	4.2796	0.3927
GWAS	WH2014	ISIS EM-BLASSO	7	7888654	Marker394349	-0.0611	5.9247	6.7552	1.0571	0.4849	0.2306	0.3523
GWAS	WH2014	ISIS EM-BLASSO	8	44817361	Marker775795	-0.1244	7.2386	8.11	4.3956	0.4987
GWAS	WH2014	ISIS EM-BLASSO	9	4980686	Marker454554	-0.0601	4.0665	4.8213	1.0213	0.4937
GWAS	WH2014	ISIS EM-BLASSO	9	44321635	Marker411800	-0.0811	3.6378	4.3706	1.8516	0.4636
GWAS	WH2014	ISIS EM-BLASSO	10	46119350	Marker1094761	-0.0778	3.2967	4.0103	1.7106	0.4698
GWAS	WH2014	ISIS EM-BLASSO	13	27004528	Marker2777375	-0.0823	4.5193	5.2952	1.8256	0.3932
GWAS	WH2014	ISIS EM-BLASSO	14	5078767	Marker1623656	-0.0776	5.0731	5.8722	1.7101	0.4925
GWAS	EZ2015	mrMLM	3	2468279	Marker2454626	-0.1655	4.4016	5.17218	4.8753	0.4381	0.4074	0.5547
GWAS	EZ2015	mrMLM	8	44817361	Marker775795	-0.1556	4.8847	5.67614	4.3654	0.4962
GWAS	EZ2015	mrMLM	9	2595256	Marker499635	-0.1289	3.3827	4.10128	2.9923	0.4672
GWAS	EZ2015	mrMLM	13	26404692	Marker2756259	-0.1344	3.2272	3.93661	3.0978	0.3914
GWAS	EZ2015	mrMLM	18	59964440	Marker955126	-0.1586	3.6763	4.4112	4.3794	0.4028
GWAS	EZ2015	FASTmrMLM	3	2468279	Marker2454626	-0.1327	4.9056	5.6979	3.1361	0.441	0.4139	0.5547
GWAS	EZ2015	FASTmrMLM	8	44817361	Marker775795	-0.1372	4.8986	5.6906	3.3911	0.4987
GWAS	EZ2015	FASTmrMLM	9	2595256	Marker499635	-0.1095	4.2121	4.9739	2.1582	0.4648
GWAS	EZ2015	FASTmrMLM	9	45850576	Marker426761	-0.0912	3.0208	3.7174	1.4885	0.4648
GWAS	EZ2015	FASTmrMLM	13	26404692	Marker2756259	-0.1182	3.775	4.5151	2.3948	0.392
GWAS	EZ2015	FASTmrMLM	18	59964440	Marker955126	-0.126	3.6148	4.3464	2.7623	0.4058
GWAS	EZ2015	FASTmrEMMA	9	2595256	Marker499635	-0.3039	4.5053	5.2805	4.017	0.4648	0.4805	0.5547
GWAS	EZ2015	FASTmrEMMA	18	59964440	Marker955126	-0.3524	5.6473	6.468	5.3832	0.4058
GWAS	EZ2015	pLARmEB	1	55059977	Marker1778490	-0.1092	3.4184	4.139	2.1501	0.4874	0.3864	0.5547
GWAS	EZ2015	pLARmEB	3	2468279	Marker2454626	-0.1465	6.8882	7.7494	3.8209	0.441
GWAS	EZ2015	pLARmEB	8	44691162	Marker750703	-0.1532	6.1671	7.0057	4.2062	0.4711
GWAS	EZ2015	pLARmEB	9	2595256	Marker499635	-0.0957	3.5862	4.3162	1.6481	0.4648
GWAS	EZ2015	pLARmEB	10	1543052	Marker1079621	0.0507	3.3631	4.0805	0.4583	0.4397
GWAS	EZ2015	pLARmEB	11	36593886	Marker654290	0.0938	3.9754	4.7257	1.5697	0.4447
GWAS	EZ2015	pLARmEB	13	26619034	Marker2823060	-0.1244	4.2307	4.9934	2.6462	0.3907
GWAS	EZ2015	pLARmEB	18	59964440	Marker955126	-0.1411	5.9997	6.8327	3.4658	0.4058
GWAS	EZ2015	pKWmEB	3	2468279	Marker2454626	-0.1521	4.7809	5.568	5.4212	0.4381	0.4273	0.5523
GWAS	EZ2015	pKWmEB	12	11507288	Marker2677998	-0.0436	3.8364	4.5797	6.9245	0.4634
GWAS	EZ2015	pKWmEB	12	33680592	Marker2660308	1.3964e-05	3.7509	4.4898	4.7469	0.452
GWAS	EZ2015	pKWmEB	13	31845153	Marker2853789	-0.105	4.1493	4.9081	4.0232	0.4583
GWAS	EZ2015	pKWmEB	14	1253574	Marker1763102	-0.1146	3.6115	4.3429	3.7222	0.4672
GWAS	EZ2015	pKWmEB	18	59964440	Marker955126	-0.1321	3.4658	4.1891	4.1299	0.4028
GWAS	EZ2015	pKWmEB	19	37718626	Marker1591790	-0.0987	3.3863	4.1051	2.9136	0.4747
GWAS	EZ2015	ISIS EM-BLASSO	3	2468279	Marker2454626	-0.1364	5.5066	6.3222	3.3123	0.441	0.3393	0.5547
GWAS	EZ2015	ISIS EM-BLASSO	8	44691162	Marker750703	-0.1604	8.9904	9.9066	4.61	0.4711
GWAS	EZ2015	ISIS EM-BLASSO	9	2595256	Marker499635	-0.1209	6.366	7.2111	2.6295	0.4648
GWAS	EZ2015	ISIS EM-BLASSO	9	45850576	Marker426761	-0.134	6.7873	7.6455	3.2118	0.4648
GWAS	EZ2015	ISIS EM-BLASSO	14	1277733	Marker1735346	-0.0995	4.2077	4.9693	1.7727	0.4686
GWAS	EZ2015	ISIS EM-BLASSO	14	44749507	Marker1711984	0.0824	3.1258	3.829	1.2198	0.4812
GWAS	EZ2015	ISIS EM-BLASSO	15	14133752	Marker115198	1.179e-05	3.1747	3.8809	2.5054e-08	0.4912
GWAS	EZ2015	ISIS EM-BLASSO	16	3059784	Marker2537405	0.0952	3.4369	4.1586	1.6354	0.4912
GWAS	EZ2015	ISIS EM-BLASSO	18	59964440	Marker955126	-0.1246	5.0913	5.8911	2.7017	0.4058
GWAS	EZ2015	ISIS EM-BLASSO	19	37718626	Marker1591790	-0.0793	3.5707	4.2999	1.1312	0.4749
GWAS	EZ2015	ISIS EM-BLASSO	20	40131518	Marker1411877	0.0787	3.1579	3.8631	1.1163	0.4548
GWAS	NJ2015	mrMLM	3	2439422	Marker2417930	-0.2134	5.4586	6.2724	5.2816	0.4431	0.642	0.8539
GWAS	NJ2015	mrMLM	6	10648915	Marker1996387	-0.1842	3.9661	4.716	3.9687	0.4907
GWAS	NJ2015	mrMLM	7	7420089	Marker280587	-0.1908	4.3117	5.0782	4.2425	0.4841
GWAS	NJ2015	mrMLM	9	2595256	Marker499635	-0.1649	3.1751	3.8813	3.1841	0.4735
GWAS	NJ2015	mrMLM	12	11203153	Marker2642444	-0.1664	3.1841	3.8909	3.2435	0.4762
GWAS	NJ2015	FASTmrMLM	3	2439422	Marker2417930	-0.1915	5.4572	6.271	4.2508	0.4461	0.6693	0.8539
GWAS	NJ2015	FASTmrMLM	6	10648915	Marker1996387	-0.1573	3.9402	4.6888	2.8946	0.4895
GWAS	NJ2015	FASTmrMLM	9	2595256	Marker499635	-0.139	3.1951	3.9026	2.2621	0.4711
GWAS	NJ2015	FASTmrMLM	12	11203153	Marker2642444	-0.1393	3.1348	3.8386	2.2721	0.4737
GWAS	NJ2015	FASTmrEMMA	6	12200398	Marker2064591	-0.3282	3.7782	4.5184	3.0938	0.4855	0.7705	0.8539
GWAS	NJ2015	FASTmrEMMA	9	2595256	Marker499635	-0.3958	4.8495	5.6395	4.4258	0.4711
GWAS	NJ2015	pLARmEB	3	2492346	Marker2461308	-0.1521	3.9344	4.6827	2.6819	0.4461	0.6111	0.8539
GWAS	NJ2015	pLARmEB	8	44229136	Marker682610	-0.1801	4.3578	5.1264	3.797	0.4882
GWAS	NJ2015	pLARmEB	9	2595256	Marker499635	-0.1786	5.641	6.4615	3.7335	0.4711
GWAS	NJ2015	pLARmEB	15	8452683	Marker45535	0.1419	5.3946	6.2061	2.3543	0.4934
GWAS	NJ2015	pLARmEB	20	46214054	Marker1344810	-0.1385	3.222	3.9311	2.2256	0.4921
GWAS	NJ2015	pKWmEB	3	2439422	Marker2417930	-0.1771	4.2285	4.9911	6.9018	0.4431	0.6808	0.8538
GWAS	NJ2015	pKWmEB	6	10648915	Marker1996387	-0.1624	4.0737	4.8289	5.8331	0.4907
GWAS	NJ2015	ISIS EM-BLASSO	3	2439422	Marker2417930	-0.1592	6.0201	6.8538	2.9374	0.4461	0.597	0.8539
GWAS	NJ2015	ISIS EM-BLASSO	8	44229136	Marker682610	-0.1635	4.1296	4.8875	3.1321	0.4882
GWAS	NJ2015	ISIS EM-BLASSO	9	2595256	Marker499635	-0.1671	4.9733	5.7684	3.2696	0.4711
GWAS	NJ2015	ISIS EM-BLASSO	15	7791991	Marker112040	0.1322	7.2815	8.1541	2.0439	0.4908
GWAS	NJ2015	ISIS EM-BLASSO	20	46214054	Marker1344810	-0.1194	3.3905	4.1095	1.6515	0.4921
GWAS	BLUP	mrMLM	3	2439422	Marker2417930	-0.1324	6.5906	7.4428	6.6013	0.4364	0.2009	0.2622
GWAS	BLUP	mrMLM	8	44817361	Marker775795	-0.1493	7.6375	8.5199	8.5009	0.4924
GWAS	BLUP	mrMLM	9	2595256	Marker499635	-0.1214	5.1658	5.9685	5.6118	0.4682
GWAS	BLUP	FASTmrMLM	3	2439422	Marker2417930	-0.1157	6.9932	7.8575	5.0344	0.4392	0.1954	0.2622
GWAS	BLUP	FASTmrMLM	8	44817361	Marker775795	-0.1284	7.6137	8.4955	6.2862	0.4949
GWAS	BLUP	FASTmrMLM	9	2595256	Marker499635	-0.1007	5.7348	6.5586	3.8628	0.4658
GWAS	BLUP	FASTmrEMMA	9	2595256	Marker499635	-0.2698	6.615	7.4679	6.6979	0.4658	0.2421	0.2622
GWAS	BLUP	pLARmEB	1	54812210	Marker1922682	1.91e-05	3.582	4.3118	1.4e-07	0.5	0.1523	0.2622
GWAS	BLUP	pLARmEB	2	45564310	Marker1157322	0.0146	3.2867	3.9997	0.0818	0.4886
GWAS	BLUP	pLARmEB	2	5641180	Marker1268836	-0.0001	3.1797	3.8862	6.79e-06	0.4987
GWAS	BLUP	pLARmEB	5	7566546	Marker2100153	0.0681	5.004	5.8003	1.7691	0.4734
GWAS	BLUP	pLARmEB	7	2740307	Marker313047	0.0011	3.7444	4.4829	0.0005	0.4899
GWAS	BLUP	pLARmEB	9	2595256	Marker499635	-0.1082	11.9339	12.9091	4.4589	0.4658
GWAS	BLUP	pLARmEB	10	45652513	Marker1069694	-0.0447	4.7505	5.5363	0.7551	0.4696
GWAS	BLUP	pLARmEB	14	44131064	Marker1758752	0.0002	5.9096	6.7395	2.06e-05	0.4886
GWAS	BLUP	pLARmEB	15	8452683	Marker45535	0.051	4.8197	5.6084	0.9896	0.4924
GWAS	BLUP	pLARmEB	18	59964440	Marker955126	-0.0426	3.5122	4.2381	0.6672	0.4038
GWAS	BLUP	pKWmEB	6	9164917	Marker2000797	-0.0825	3.3261	4.0414	4.614	0.4911	0.1946	0.2622
GWAS	BLUP	pKWmEB	6	5811337	Marker1994728	0.0794	7.0912	7.9584	2.3365	0.4351
GWAS	BLUP	pKWmEB	7	9535670	Marker348963	-0.0687	4.8514	5.6415	2.9306	0.4695
GWAS	BLUP	pKWmEB	11	30624292	Marker646273	0.0002	3.9099	4.657	0.0103	0.4453
GWAS	BLUP	pKWmEB	20	31972260	Marker1431316	-0.0323	5.1423	5.9441	14.6799	0.472
GWAS	BLUP	pKWmEB	20	14951030	Marker1376927	0.0012	3.9198	4.6674	8.0542	0.4758
GWAS	BLUP	ISIS EM-BLASSO	1	55262624	Marker1827676	-0.0679	4.6145	5.3945	1.7605	0.4949	0.1498	0.2622
GWAS	BLUP	ISIS EM-BLASSO	3	2468279	Marker2454626	-0.1268	11.6664	12.6369	6.0565	0.4418
GWAS	BLUP	ISIS EM-BLASSO	3	40548278	Marker2465090	0.0124	3.2922	4.0055	0.0587	0.4987
GWAS	BLUP	ISIS EM-BLASSO	5	7566546	Marker2100153	0.0659	3.4523	4.1749	1.6569	0.4734
GWAS	BLUP	ISIS EM-BLASSO	6	5620298	Marker2070156	0.0634	4.9487	5.7428	1.5215	0.4456
GWAS	BLUP	ISIS EM-BLASSO	8	44817361	Marker775795	-0.1182	9.9041	10.8404	5.3241	0.4949
GWAS	BLUP	ISIS EM-BLASSO	9	2595256	Marker499635	-0.1049	9.3531	10.2775	4.1862	0.4658
GWAS	BLUP	ISIS EM-BLASSO	9	43037401	Marker427973	-0.0529	3.7102	4.4469	1.0658	0.4772
GWAS	BLUP	ISIS EM-BLASSO	12	11556294	Marker2668578	-0.0599	3.4717	4.1954	1.3685	0.457
GWAS	BLUP	ISIS EM-BLASSO	20	40546850	Marker1429663	0.0306	3.4666	4.19	0.3569	0.4481

## Sheet: Oil content
Additional file 2: Table S7. Quantitative trait loci (QTLs) for seed oil-related traits in soybean seed using the genome-wide composite interval mapping (GCIM), inclusive composite interval mapping (ICIM), and multi-locus GWAS methods
Table. Quantitative trait loci (QTLs) for oil content trait in soybean seed using GCIM
Method	Environments	population	Chr	Position (cM)	Additive Effect	LOD	Left_Marker	Right_Marker	Var_Genet_(i)	r2 (%)	Var_Error	Var_Phen (total)
GCIM	EZ2015	all	5	35.928	-0.2371	3.5594	Marker2104405	Marker2104405	0.0562	3.3795	1.2895	1.6636
GCIM	EZ2015	all	5	107.354	0.235	3.4897	Marker2091293	Marker2091293	0.0552	3.3202
GCIM	EZ2015	all	9	21.319	0.2326	3.3517	Marker413883	Marker493960	0.0541	3.253
GCIM	EZ2015	all	10	43.583	-0.2516	3.8978	Marker1083703	Marker1083703	0.0633	3.8057
GCIM	EZ2015	ff	5	106.62	0.2686	3.3234	Marker2091293	Marker2091293	0.0721	6.6408	1.0141	1.0863
GCIM	WH2014	all	5	38.271	-0.2123	4.6397	Marker2191229	Marker2191229	0.0451	1.5452	0.7813	2.9163
GCIM	WH2014	all	5	107.754	0.3087	9.5601	Marker2188641	Marker2188641	0.0953	3.2678
GCIM	WH2014	all	7	58.039	-1.0242	10.5191	Marker298981	Marker298981	1.049	35.9712
GCIM	WH2014	all	7	61.819	0.8355	7.1383	Marker309293	Marker309293	0.698	23.9358
GCIM	WH2014	all	8	96.13	0.2182	4.8114	Marker666687	Marker666687	0.0476	1.6328
GCIM	WH2014	all	14	66.1671	-0.1904	3.6411	Marker1691565	Marker1691565	0.0362	1.2427
GCIM	WH2014	all	15	82.981	-0.2146	4.6353	Marker83044	Marker83044	0.0461	1.5794
GCIM	WH2014	all	20	10.619	0.1861	3.4977	Marker1358564	Marker1358564	0.0346	1.1877
GCIM	WH2014	all	20	57.848	-0.2882	8.0893	Marker1420664	Marker1420664	0.083	2.8477
GCIM	WH2014	zf	5	107.527	0.2539	3.543	Marker2104599	Marker2104599	0.0645	6.5762	0.6145	0.9801
GCIM	WH2014	zf	6	54.2091	0.2703	3.8746	Marker2031606	Marker2031606	0.0731	7.4555
GCIM	WH2014	zf	10	61.287	-0.2784	4.2376	Marker1123107	Marker1123107	0.0775	7.9097
GCIM	WH2014	zf	17	171.129	-0.235	2.9895	Marker173765	Marker173765	0.0552	5.6335
GCIM	WH2014	zf	20	66.905	-0.2611	3.7484	Marker1425110	Marker1425110	0.0682	6.9582
GCIM	WH2014	ff	7	81.443	-0.3372	3.4478	Marker298981	Marker298981	0.1137	7.6226	1.184	1.4913
GCIM	WH2014	ff	20	10.187	0.3381	4.9198	Marker1358564	Marker1358564	0.1143	7.6658
GCIM	WH2014	ff	20	60.253	-0.2816	2.6326	Marker1420664	Marker1420664	0.0793	5.3172
GCIM	BLUP	all	5	35.928	-0.103	2.8078	Marker2104405	Marker2104405	0.0106	3.0929	0.2756	0.3428
GCIM	BLUP	all	5	107.754	0.1346	6.9745	Marker2188641	Marker2188641	0.0181	5.2863
GCIM	BLUP	all	7	40.328	-0.0954	3.022	Marker297491	Marker297491	0.0091	2.6534
GCIM	BLUP	all	15	3.0677	-0.0879	2.9546	Marker38327	Marker57754	0.0077	2.2521
GCIM	BLUP	all	8	89.745	0.1163	4.2129	Marker762543	Marker762543	0.0135	3.9452
GCIM	BLUP	all	14	66.1671	-0.09	3.5119	Marker1691565	Marker1691565	0.0081	2.3608
GCIM	BLUP	ff	5	38.271	-0.1373	3.8059	Marker2191229	Marker2191229	0.0189	5.8287	0.2571	0.3234
GCIM	BLUP	ff	5	107.354	0.1415	3.9497	Marker2103167	Marker2103167	0.02	6.1899
GCIM	BLUP	ff	20	10.6191	0.1137	2.6713	Marker1330183	Marker1330183	0.0129	3.997
GCIM	BLUP	ff	15	3.955	-0.1205	3.1771	Marker57754	Marker57754	0.0145	4.4869
Table. Quantitative trait loci (QTLs) for oil content trait in soybean seed using ICIM
Method	Environments	population	Chromosome	Position	LeftMarker	RightMarker	LOD	PVE(%)	Add	LeftCI	RightCI
ICIM	WH2014	all	5	38	Marker2192021	Marker2191229	22.744	12.0231	-0.6491	37.5	38.5
ICIM	WH2014	all	5	43	Marker2138385	Marker2086805	10.8761	5.1815	0.4259	42.5	43.5
ICIM	WH2014	all	6	91	Marker1956847	Marker1951445	3.4102	1.5779	0.2354	88.5	93.5
ICIM	WH2014	all	8	93	Marker792354	Marker702681	4.4873	2.0073	0.2665	91.5	93.5
ICIM	WH2014	all	14	64	Marker1704208	Marker1686804	2.8107	1.269	-0.2108	63.5	64.5
ICIM	WH2014	all	15	14	Marker90244	Marker74696	4.4952	2.0405	-0.2671	10.5	15.5
ICIM	WH2014	all	20	58	Marker1420664	Marker1411877	6.5948	3.0276	-0.3295	57.5	58.5
ICIM	WH2014	ff	5	32	Marker2092235	Marker2104405	2.8054	0.4086	-0.2509	28.5	36.5
ICIM	WH2014	ff	20	10	Marker1310693	Marker1358564	47.3768	11.4632	1.3096	9.5	10.5
ICIM	WH2014	zf	17	176	Marker156646	Marker172135	4.0547	7.959	-0.2535	174.5	177.5
ICIM	WH2014	zf	20	55	Marker1422531	Marker1382696	5.1958	10.1748	-0.284	54.5	55.5
ICIM	EZ2015	all	2	94	Marker1171430	Marker1213742	7.3345	6.1986	-0.3483	92.5	95.5
ICIM	EZ2015	all	3	38	Marker2429272	Marker2479250	3.8701	3.1633	0.2493	37.5	38.5
ICIM	EZ2015	all	8	33	Marker734870	Marker675789	3.9319	3.2303	-0.2515	32.5	33.5
ICIM	EZ2015	all	8	99	Marker673687	Marker674654	4.6789	3.8246	0.2736	98.5	100
ICIM	EZ2015	all	9	9	Marker468386	Marker499635	6.0848	5.1052	0.318	6.5	12.5
ICIM	EZ2015	all	10	43	Marker1042886	Marker1083703	4.4689	3.8043	-0.2737	41.5	45.5
ICIM	EZ2015	all	15	123	Marker93005	Marker9398	3.5629	2.9012	-0.2384	122.5	123.5
ICIM	EZ2015	all	17	82	Marker159523	Marker247435	4.5843	3.7716	-0.2744	81.5	82.5
ICIM	EZ2015	ff	5	106	Marker2100085	Marker2091293	3.8739	7.6742	0.2839	105.5	107
ICIM	EZ2015	ff	8	27	Marker677743	Marker785216	2.7305	5.4216	-0.2361	26.5	27.5
ICIM	EZ2015	zf	13	32	Marker2839097	Marker2838693	51.3742	12.0859	2.1935	31.5	32.5
ICIM	EZ2015	zf	16	53	Marker2559774	Marker2610927	2.7449	0.3131	-0.3486	52.5	53.5
ICIM	BLUP	ff	5	38	Marker2192021	Marker2191229	4.1992	6.1591	-0.1272	37.5	39.5
ICIM	BLUP	ff	8	99	Marker727545	Marker797532	3.3418	4.6105	0.1095	98.5	99.5
ICIM	BLUP	ff	15	4	Marker57754	Marker50563	3.7839	5.244	-0.1172	1.5	5.5
ICIM	BLUP	ff	15	98	Marker36124	Marker94410	2.9014	4.1413	-0.1038	96.5	99.5
ICIM	BLUP	ff	20	10	Marker1310693	Marker1358564	3.1119	4.4111	0.107	9.5	10.5
ICIM	BLUP	all	2	100	Marker1156410	Marker1289976	3.767	2.4551	-0.0911	98.5	101.5
ICIM	BLUP	all	5	35	Marker2092235	Marker2104405	6.3788	4.3485	-0.121	32.5	36.5
ICIM	BLUP	all	6	85	Marker2000985	Marker1954173	4.8114	3.0621	0.1018	84.5	85.5
ICIM	BLUP	all	7	18	Marker311437	Marker276904	4.6606	3.0621	-0.1017	16.5	18.5
ICIM	BLUP	all	8	29	Marker677743	Marker785216	4.7067	2.9896	-0.1005	28.5	29.5
ICIM	BLUP	all	8	97	Marker666687	Marker776631	9.0677	5.9339	0.1414	96.5	97.5
ICIM	BLUP	all	9	23	Marker493960	Marker464961	4.872	3.1255	0.1025	21.5	24.5
ICIM	BLUP	all	14	67	Marker1691565	Marker1762503	5.1092	3.2523	-0.1051	66.5	67
ICIM	BLUP	all	15	19	Marker38200	Marker139675	8.8997	5.8614	-0.1405	17.5	19.5
ICIM	BLUP	all	17	84	Marker170195	Marker211094	3.5222	2.3464	-0.0892	83.5	84.5
ICIM	BLUP	all	20	58	Marker1420664	Marker1411877	4.9877	3.207	-0.1045	57.5	58.5
ICIM	BLUP	zf	8	92	Marker709955	Marker756484	3.7889	0.6687	0.1387	91.5	92.5
ICIM	BLUP	zf	13	32	Marker2839097	Marker2838693	50.0446	17.9347	0.7255	31.5	32.5
ICIM	BLUP	zf	17	124	Marker177973	Marker229064	3.3194	0.5912	-0.1338	122.5	126.5
Table. Oil-related traits QTLs in soybean seed detected by GWAS methods.
Method	Trait name	Software	Chromosome	Marker Position (bp)	Marker	QTN effect	LOD score	-LOG10(P)	r2 (%)	MAF	Var_Error	Var_phen (total)
GWAS	WH2014	mrMLM	5	38197806	Marker2161702	0.2958	6.333	7.17704	6.7763	0.471	0.997	1.2897
GWAS	WH2014	mrMLM	5	3851887	Marker2191229	-0.212	4.3922	5.16236	3.4849	0.4987
GWAS	WH2014	mrMLM	7	11597521	Marker298981	-0.214	5.1366	5.93816	3.5498	0.4899
GWAS	WH2014	mrMLM	20	39891285	Marker1420664	-0.2616	6.7447	7.60161	5.2944	0.4609
GWAS	WH2014	FASTmrMLM	5	3851887	Marker2191229	-0.1956	4.2634	5.0276	2.9667	0.4962	1.0115	1.2897
GWAS	WH2014	FASTmrMLM	5	38197806	Marker2161702	0.2465	7.0343	7.8998	4.7067	0.4711
GWAS	WH2014	FASTmrMLM	7	11597521	Marker298981	-0.0354	5.0228	5.8198	0.0972	0.4925
GWAS	WH2014	FASTmrMLM	20	1882628	Marker1330183	0.0519	3.2521	3.963	0.2036	0.4497
GWAS	WH2014	FASTmrMLM	20	39891285	Marker1420664	-0.257	5.2106	6.015	5.1077	0.4585
GWAS	WH2014	FASTmrEMMA	5	3851887	Marker2191229	-0.4022	4.6982	5.4819	3.0489	0.4962	1.0316	1.2897
GWAS	WH2014	FASTmrEMMA	5	38197806	Marker2161702	0.5198	6.9724	7.8361	5.1024	0.4711
GWAS	WH2014	FASTmrEMMA	8	44402765	Marker788108	0.2426	3.0812	3.7817	1.1175	0.4975
GWAS	WH2014	FASTmrEMMA	20	39891285	Marker1420664	-0.5087	6.4063	7.2527	4.8174	0.4585
GWAS	WH2014	pLARmEB	5	3851887	Marker2191229	-0.4679	10.4501	11.3976	15.6863	0.4962	0.7951	1.2897
GWAS	WH2014	pLARmEB	5	26994320	Marker2208125	0.326	7.1049	7.9725	7.5977	0.4812
GWAS	WH2014	pLARmEB	5	38197806	Marker2161702	0.2719	10.4021	11.3486	5.2902	0.4711
GWAS	WH2014	pLARmEB	6	7854365	Marker2066548	0.1586	4.0513	4.8054	1.7899	0.4497
GWAS	WH2014	pLARmEB	8	44402765	Marker788108	0.1946	6.2857	7.1282	2.7135	0.4975
GWAS	WH2014	pLARmEB	12	11113317	Marker2711294	0.0745	3.4219	4.1427	0.3979	0.4711
GWAS	WH2014	pLARmEB	14	49100633	Marker1673567	-0.1077	3.0961	3.7975	0.8277	0.4774
GWAS	WH2014	pLARmEB	15	12290095	Marker83044	-0.2106	6.1133	6.9501	3.1719	0.4862
GWAS	WH2014	pLARmEB	20	1882628	Marker1330183	0.118	3.5404	4.2679	0.973	0.4497
GWAS	WH2014	pLARmEB	20	39891285	Marker1420664	-0.1901	4.0257	4.7785	2.5834	0.4585
GWAS	WH2014	pKWmEB	7	10134229	Marker309584	-0.1757	3.5364	4.2637	3.1876	0.4937	1.0898	1.2406
GWAS	WH2014	pKWmEB	15	14133752	Marker115198	-0.1424	3.5112	4.2371	2.5053	0.4937
GWAS	WH2014	pKWmEB	20	39891285	Marker1420664	-0.2076	5.3381	6.1474	4.5168	0.4609
GWAS	WH2014	ISIS EM-BLASSO	5	3851887	Marker2191229	-0.1648	3.9689	4.7189	2.1063	0.4962	0.8787	1.2897
GWAS	WH2014	ISIS EM-BLASSO	5	38197806	Marker2161702	0.2564	8.8423	9.755	5.0897	0.4711
GWAS	WH2014	ISIS EM-BLASSO	6	7854365	Marker2066548	0.1516	3.3308	4.0464	1.7698	0.4497
GWAS	WH2014	ISIS EM-BLASSO	7	8497120	Marker310333	-0.1828	3.7977	4.539	2.5769	0.4673
GWAS	WH2014	ISIS EM-BLASSO	8	44402765	Marker788108	0.1856	6.3221	7.1658	2.6693	0.4975
GWAS	WH2014	ISIS EM-BLASSO	15	47683186	Marker128032	-0.1426	3.0707	3.7705	1.5767	0.4962
GWAS	WH2014	ISIS EM-BLASSO	20	39891285	Marker1420664	-0.213	4.1404	4.8988	3.5101	0.4585
GWAS	EZ2015	mrMLM	9	3432237	Marker413883	0.2561	4.4138	5.18494	3.9193	0.4848	1.3842	1.6636
GWAS	EZ2015	mrMLM	10	42523171	Marker1083703	-0.2473	3.126	3.82922	3.5802	0.4495
GWAS	EZ2015	FASTmrMLM	9	3432237	Marker413883	0.2166	4.8591	5.6495	2.8032	0.4849	1.3525	1.6636
GWAS	EZ2015	FASTmrMLM	10	42523171	Marker1083703	-0.1773	3.3303	4.0458	1.8403	0.451
GWAS	EZ2015	FASTmrEMMA	8	12250441	Marker675789	-0.3151	3.099	3.8006	1.4724	0.4887	1.3706	1.6636
GWAS	EZ2015	FASTmrEMMA	9	3432237	Marker413883	0.4286	4.265	5.0293	2.6326	0.4849
GWAS	EZ2015	FASTmrEMMA	10	42523171	Marker1083703	-0.3898	3.6763	4.4112	2.1182	0.451
GWAS	EZ2015	pLARmEB	2	15105331	Marker1171430	-0.2092	4.2898	5.0553	2.6302	0.4849	1.1694	1.6636
GWAS	EZ2015	pLARmEB	5	3670555	Marker2104405	-0.1591	3.8453	4.5891	1.5221	0.4862
GWAS	EZ2015	pLARmEB	9	3432237	Marker413883	0.2477	4.7525	5.5384	3.6676	0.4849
GWAS	EZ2015	pLARmEB	10	42523171	Marker1083703	-0.2338	6.3066	7.1498	3.2004	0.451
GWAS	EZ2015	pKWmEB	9	3432237	Marker413883	0.2046	3.3687	4.0865	4.321	0.4848	1.4055	1.5027
GWAS	EZ2015	pKWmEB	10	42523171	Marker1083703	-0.1914	4.0041	4.7559	3.9472	0.4495
GWAS	EZ2015	ISIS EM-BLASSO	2	15105331	Marker1171430	-0.1798	3.5411	4.2686	1.9435	0.4849	1.1471	1.6636
GWAS	EZ2015	ISIS EM-BLASSO	5	3670555	Marker2104405	-0.1689	3.3786	4.0969	1.7145	0.4862
GWAS	EZ2015	ISIS EM-BLASSO	5	38422012	Marker2091293	0.1592	3.0017	3.6971	1.5131	0.4573
GWAS	EZ2015	ISIS EM-BLASSO	8	46050687	Marker736468	0.1956	4.4451	5.2176	2.2979	0.4987
GWAS	EZ2015	ISIS EM-BLASSO	9	3432237	Marker413883	0.2205	4.9786	5.7739	2.9067	0.4849
GWAS	EZ2015	ISIS EM-BLASSO	10	42523171	Marker1083703	-0.2367	5.5147	6.3306	3.2797	0.451
GWAS	EZ2015	ISIS EM-BLASSO	13	6344423	Marker2812164	0.1468	3.3149	4.0295	1.2944	0.4887
GWAS	EZ2015	ISIS EM-BLASSO	17	12840682	Marker247435	-0.1793	3.4603	4.1833	1.8948	0.4384
GWAS	BLUP	mrMLM	5	3851887	Marker2191229	-0.1212	4.2126	4.9744	4.6076	0.4936	0.2473	0.319
GWAS	BLUP	mrMLM	5	38441303	Marker2121023	0.1579	7.3665	8.2415	7.8057	0.4704
GWAS	BLUP	mrMLM	20	39891285	Marker1420664	-0.1027	3.0917	3.7928	3.2947	0.4523
GWAS	BLUP	FASTmrMLM	5	3851887	Marker2191229	-0.0905	5.9624	6.7941	2.5678	0.491	0.2393	0.319
GWAS	BLUP	FASTmrMLM	5	38441303	Marker2121023	0.133	8.5527	9.4585	5.5385	0.4705
GWAS	BLUP	FASTmrMLM	14	49100633	Marker1673567	-0.0304	3.198	3.9056	0.2884	0.4744
GWAS	BLUP	FASTmrMLM	15	49730104	Marker57754	-0.0729	3.9395	4.688	1.6643	0.4923
GWAS	BLUP	FASTmrEMMA	5	3851887	Marker2191229	-0.1646	5.6411	6.4616	2.0627	0.491	0.2768	0.319
GWAS	BLUP	FASTmrEMMA	10	42523171	Marker1083703	-0.0981	4.2178	4.9799	0.7007	0.4577
GWAS	BLUP	pLARmEB	6	7945222	Marker2077769	1.34e-05	4.8586	5.649	5.59e-08	0.4551	0.1932	0.319
GWAS	BLUP	pLARmEB	7	3282273	Marker318453	-0.0642	5.1858	5.9893	1.2869	0.4769
GWAS	BLUP	pLARmEB	7	8110255	Marker272449	-4.14e-05	4.1592	4.9185	5.33e-07	0.4667
GWAS	BLUP	pLARmEB	8	448018	Marker789652	-2.72e-05	3.9108	4.6579	2.24e-07	0.4295
GWAS	BLUP	pLARmEB	15	49730104	Marker57754	-0.059	3.381	4.0995	1.0897	0.4923
GWAS	BLUP	pLARmEB	15	16948822	Marker90397	-4.2e-05	3.5992	4.3299	5.52e-07	0.4974
GWAS	BLUP	pLARmEB	17	12741148	Marker253885	-0.0572	10.4697	11.4175	1.0101	0.4487
GWAS	BLUP	pLARmEB	17	7749671	Marker166189	0.0002	3.386	4.1048	8.7e-06	0.4923
GWAS	BLUP	pLARmEB	19	42127263	Marker1484451	1.77e-05	3.6265	4.3587	9.84e-08	0.4769
GWAS	BLUP	pLARmEB	19	39525729	Marker1460807	-1.59e-05	4.4761	5.25	7.77e-08	0.5
GWAS	BLUP	pLARmEB	20	44136947	Marker1425110	-0.0312	3.5855	4.3155	0.3058	0.4705
GWAS	BLUP	pKWmEB	13	9672592	Marker2796741	0.0854	3.261	3.9724	3.6775	0.4832	0.2629	0.2906
GWAS	BLUP	pKWmEB	17	12741148	Marker253885	-0.0663	3.3766	4.0948	3.6663	0.4485
GWAS	BLUP	pKWmEB	20	39891285	Marker1420664	-0.0775	3.5867	4.3168	4.1861	0.4523
GWAS	BLUP	ISIS EM-BLASSO	5	3851887	Marker2191229	-0.0848	4.4858	5.2602	2.2554	0.491	0.1888	0.319
GWAS	BLUP	ISIS EM-BLASSO	5	38197806	Marker2161702	0.1219	7.3107	8.1841	4.6528	0.4731
GWAS	BLUP	ISIS EM-BLASSO	6	7831277	Marker2031606	0.0729	3.4695	4.193	1.6569	0.4462
GWAS	BLUP	ISIS EM-BLASSO	7	7292921	Marker366921	-0.0751	3.0961	3.7975	1.7486	0.4667
GWAS	BLUP	ISIS EM-BLASSO	8	44479216	Marker737607	0.1269	9.1092	10.0281	5.0454	0.5
GWAS	BLUP	ISIS EM-BLASSO	9	3432237	Marker413883	0.0717	3.9241	4.6719	1.6014	0.4808
GWAS	BLUP	ISIS EM-BLASSO	17	12741148	Marker253885	-0.0521	3.1278	3.8311	0.8372	0.4487
GWAS	BLUP	ISIS EM-BLASSO	20	39891285	Marker1420664	-0.0715	3.9473	4.6962	1.5968	0.45
