# Supplementary material for: 4D genetic networks reveal the genetic basis of metabolites and seed oil-related traits in 398 soybean RILs
Source: Biotechnol Biofuels Bioprod. 2022 Sep 9;15:92. doi: 10.1186/s13068-022-02191-1 (PMC9461130; doi:10.1186/s13068-022-02191-1)
Supplement: Supplementary file 3 — Additional file 3: Table S13. mQTLs for metabolites in soybean seed using genome-wide composite interval mapping (GCIM), inclusive composite interval mapping (ICIM), and multi-locus GWAS. [file 13068_2022_2191_MOESM3_ESM.xlsx]

## Sheet: metabolites index
Sheet index	Description
metabolite-1	1-Hexadecanol
metabolite-2	2-Hydroxybutanoic acid
metabolite-3	2-Oxoadipate
metabolite-4	2-Oxobutyric acid
metabolite-5	3-Methyl-2-oxobutanoic acid
metabolite-6	3-Hydroxypropionic acid
metabolite-7	4-Aminobutyric acid(GABA)
metabolite-8	alanine
metabolite-9	alpha-ketoisocaproic acid
metabolite-10	Arachidic acid
metabolite-11	beta-Alanine
metabolite-12	Capric Acid
metabolite-13	Octanoic acid
metabolite-14	Citraconic acid
metabolite-15	citric acid
metabolite-16	citrulline
metabolite-17	Glyceryl 1-phosphate
metabolite-18	Sphingosine
metabolite-19	D-Glyceric acid
metabolite-20	2-Aminooctadecane-1,3-diol
metabolite-21	Ethanolamine
metabolite-22	D-Fructose 2,6-bisphosphate
metabolite-23	fucose
metabolite-24	fumaric acid
metabolite-25	D-Glucose
metabolite-26	Glucose-1-phosphate
metabolite-27	Glucose-6-phosphate
metabolite-28	glutamine
metabolite-29	glutathione
metabolite-30	glycerol
metabolite-31	isocitric acid
metabolite-32	Isoleucine
metabolite-33	lauric acid
metabolite-34	leucine
metabolite-35	L-homoserine
metabolite-36	linoleic acid
metabolite-37	linolenic acid
metabolite-38	L-Malic acid
metabolite-39	malonic acid
metabolite-40	mannose
metabolite-41	Methyl jasmonate
metabolite-42	Inositol
metabolite-43	Myristic Acid
metabolite-44	oleic acid
metabolite-45	oxalacetic acid
metabolite-46	oxalic acid
metabolite-47	oxoproline
metabolite-48	palmitic acid
metabolite-49	palmitoleic acid
metabolite-50	proline
metabolite-51	prostaglandin A
metabolite-52	putrescine
metabolite-53	Pyruvate
metabolite-54	serine
metabolite-55	stearic acid
metabolite-56	succinic acid
metabolite-57	sucrose
metabolite-58	Threonate
metabolite-59	threonine

## Sheet: metabolite-1
Additional file 3: Table S13. mQTLs for metabolites in soybean seed using genome-wide composite interval mapping (GCIM), inclusive composite interval mapping (ICIM), and multi-locus GWAS methods
Table. QTLs for 1-Hexadecanol in soybean seed using GCIM
Method	Pop	Chr	Position (cM)	Left_Marker	Right_Marker	Additive Effect	LOD	Var_Genet_(i)	r2 (%)	Var_Error	Var_Phen (total)
GCIM	all	3	13.477	Marker2487419	Marker2487419	-0.4818	2.778	0.2321	2.4779	6.8583	9.3685
GCIM	OC	19	4.5625	Marker1534337	Marker1510518	-1.1195	2.5956	1.2533	8.8341	12.9341	14.1874
Table. QTLs for 1-Hexadecanol in soybean seed using ICIM
Method	pop	Chromosome	Position	LeftMarker	RightMarker	LOD	PVE(%)	Add	LeftCI	RightCI
ICIM	OC	9	145	Marker458076	Marker415618	2.5094	6.9233	0.9239	144.5	145.5
ICIM	OC	19	0	Marker1458936	Marker1575989	2.5586	7.0411	0.9256	0	1.5
ICIM	all	3	14	Marker2487419	Marker2407895	2.5076	4.4351	0.5096	10.5	15.5

## Sheet: metabolite-3
Additional file 3: Table S13. mQTLs for metabolites in soybean seed using genome-wide composite interval mapping (GCIM), inclusive composite interval mapping (ICIM), and multi-locus GWAS methods
Table. QTLs for 2-Oxoadipate in soybean seed using genome-wide composite interval mapping (GCIM)
Method	Pop	Chr	Position (cM)	Left_Marker	Right_Marker	Additive Effect	LOD	Var_Genet_(i)	r2 (%)	Var_Error	Var_Phen (total)
GCIM	all	18	92.319	Marker839732	Marker839732	0.3452	2.7923	0.1192	3.1676	3.5677	3.7629
GCIM	OC	2	162.486	Marker1282622	Marker1282622	0.4806	2.8955	0.2309	7.5168	2.8413	3.0722
Table. QTLs for 2-Oxoadipate in soybean seed using ICIM
Method	pop	Chromosome	Position	LeftMarker	RightMarker	LOD	PVE(%)	Add	LeftCI	RightCI
ICIM	OC	2	157	Marker1269787	Marker1260414	3.1342	8.2864	-0.4972	156.5	158.5
ICIM	all	2	116	Marker1174826	Marker1286890	3.0707	3.6514	-0.3625	115.5	117.5
Table. QTLs for 2-Oxoadipate trait in soybean seed using multi-locus GWAS methods
method	software	Chromosome	Marker Position (bp)	Marker	QTN effect	LOD score	-LOG10(P)	r2 (%)	MAF	Var_Error	Var_phen (total)
GWAS	pKWmEB	1	41236765	Marker1776375	-1.9438e-05	3.3838	4.1024	1.654	0.4962	4.136	4.147
GWAS	FASTmrEMMA	2	10942328	Marker1286890	1.0573e-05	3.0854	3.7861	7.3275e-10	0.4862	3.6755	3.7629
GWAS	pLARmEB	1	51719881	Marker1794873	-0.0005	3.0067	3.7024	7.9832e-06	0.4925	3.5892	3.7629
GWAS	pLARmEB	17	2162326	Marker264580	-0.0004	3.4638	4.187	4.3894e-06	0.4837
GWAS	ISIS EM-BLASSO	2	10942328	Marker1286890	0.2726	3.051	3.7495	1.9748	0.4862	3.497	3.7629

## Sheet: metabolite-4
Additional file 3: Table S13. mQTLs for metabolites in soybean seed using genome-wide composite interval mapping (GCIM), inclusive composite interval mapping (ICIM), and multi-locus GWAS methods
Table. QTLs for 2-Oxobutyric acid in soybean seed using genome-wide composite interval mapping (GCIM)
Method	Pop	Chr	Position (cM)	Left_Marker	Right_Marker	Additive Effect	LOD	Var_Genet_(i)	r2 (%)	Var_Error	Var_Phen (total)
GCIM	all	9	23.043	Marker464961	Marker464961	-0.4338	2.6481	0.1882	3.0122	6.0442	6.2487
Table. QTLs for 2-Oxobutyric acid in soybean seed using ICIM
Method	pop	Chromosome	Position	LeftMarker	RightMarker	LOD	PVE(%)	Add	LeftCI	RightCI
ICIM	all	9	23	Marker493960	Marker464961	4.1426	3.5072	0.5279	21.5	24.5
ICIM	all	13	99	Marker2771263	Marker2816233	3.2384	2.7218	-0.4708	98.5	99.5
Table. QTLs for 2-Oxobutyric acid trait in soybean seed using multi-locus GWAS methods
method	software	Chromosome	Marker Position (bp)	Marker	QTN effect	LOD score	-LOG10(P)	r2 (%)	MAF	Var_Error	Var_phen (total)
GWAS	FASTmrMLM	9	3839786	Marker464961	-0.3068	4.0004	4.752	1.5062	0.4987	6.0816	6.2487
GWAS	FASTmrEMMA	9	3839786	Marker464961	-0.6948	3.3257	4.041	1.9166	0.4987	5.9314	6.2487
GWAS	FASTmrEMMA	13	29423052	Marker2803588	0.6562	3.0518	3.7503	1.611	0.4296
GWAS	pLARmEB	9	3839786	Marker464961	-0.3529	3.4249	4.1459	1.9926	0.4987	5.9259	6.2487
GWAS	pLARmEB	13	29423052	Marker2803588	0.3332	3.0448	3.7429	1.7156	0.4296
GWAS	ISIS EM-BLASSO	9	3839786	Marker464961	-0.3794	3.9325	4.6807	2.3038	0.4987	5.8345	6.2487
GWAS	ISIS EM-BLASSO	13	29423052	Marker2803588	0.3509	3.3443	4.0607	1.9027	0.4296

## Sheet: metabolite-6
Additional file 3: Table S13. mQTLs for metabolites in soybean seed using genome-wide composite interval mapping (GCIM), inclusive composite interval mapping (ICIM), and multi-locus GWAS methods
Table. QTLs for 3-Hydroxypropionic acid in soybean seed using GCIM
Method	Pop	Chr	Position (cM)	Left_Marker	Right_Marker	Additive Effect	LOD	Var_Genet_(i)	r2 (%)	Var_Error	Var_Phen (total)
GCIM	RC	7	174.278	Marker389074	Marker389074	0.3818	2.6303	0.1458	5.5436	2.4844	2.6302
Table. QTLs for 3-Hydroxypropionic acid in soybean seed using ICIM
Method	pop	Chromosome	Position	LeftMarker	RightMarker	LOD	PVE(%)	Add	LeftCI	RightCI
ICIM	RC	7	174	Marker325634	Marker389074	2.641	5.3043	-0.3778	173.5	174.5
ICIM	all	7	151	Marker325634	Marker389074	2.9447	3.3674	-0.3464	150.5	151.5

## Sheet: metabolite-7
Additional file 3: Table S13. mQTLs for metabolites in soybean seed using genome-wide composite interval mapping (GCIM), inclusive composite interval mapping (ICIM), and multi-locus GWAS methods
Table. QTLs for 4-Aminobutyric acid(GABA) in soybean seed using genome-wide composite interval mapping (GCIM)
Method	Pop	Chr	Position (cM)	Left_Marker	Right_Marker	Additive Effect	LOD	Var_Genet_(i)	r2 (%)	Var_Error	Var_Phen (total)
GCIM	OC	11	76.531	Marker654290	Marker654290	0.7842	2.5838	0.6149	6.0881	8.4864	10.1002
GCIM	OC	20	2.279	Marker1322645	Marker1443183	-0.9994	3.6352	0.9989	9.8894
GCIM	RC	18	24.339	Marker891557	Marker891557	0.6612	3.2676	0.4372	6.4191	6.374	6.8112
Table. QTLs for 4-Aminobutyric acid(GABA) in soybean seed using ICIM
Method	pop	Chromosome	Position	LeftMarker	RightMarker	LOD	PVE(%)	Add	LeftCI	RightCI
ICIM	RC	18	35	Marker962746	Marker917786	4.2981	10.1859	-0.7597	34.5	35.5
ICIM	OC	11	79	Marker644355	Marker639248	2.8263	5.9428	-0.8168	78.5	79
ICIM	OC	20	1	Marker1448070	Marker1452905	3.9806	8.5422	0.9889	0	1.5
ICIM	all	11	76	Marker654290	Marker621902	2.5689	2.9411	-0.4702	75.5	77.5
Table. QTLs for 4-Aminobutyric acid(GABA) trait in soybean seed using multi-locus GWAS methods
method	software	Chromosome	Marker Position (bp)	Marker	QTN effect	LOD score	-LOG10(P)	r2 (%)	MAF	Var_Error	Var_phen (total)
GWAS	ISIS EM-BLASSO	11	36980195	Marker621663	0.3123	3.2244	3.9336	1.2957	0.4497	7.1372	7.4586
GWAS	mrMLM	18	4638945	Marker827261	0.5391	4.3639	5.13277	5.0686	0.4646	5.3826	5.6614
GWAS	FASTmrMLM	18	4563985	Marker917786	0.0005	4.3114	5.0779	5.2833e-06	0.4673	5.6469	5.6614
GWAS	FASTmrEMMA	18	4638945	Marker827261	0.8932	4.3639	5.1327	3.3816	0.4648	5.4168	5.6614
GWAS	pKWmEB	18	4638945	Marker827261	0.4474	3.2585	3.9698	5.0686	0.4646	5.4162	5.6614
GWAS	ISIS EM-BLASSO	18	4638945	Marker827261	0.44	4.3223	5.0893	3.381	0.4648	5.2632	5.6614

## Sheet: metabolite-9
Additional file 3: Table S13. mQTLs for metabolites in soybean seed using genome-wide composite interval mapping (GCIM), inclusive composite interval mapping (ICIM), and multi-locus GWAS methods
Table. QTLs for alpha-ketoisocaproic acid in soybean seed using GCIM
Method	Pop	Chr	Position (cM)	Left_Marker	Right_Marker	Additive Effect	LOD	Var_Genet_(i)	r2 (%)	Var_Error	Var_Phen (total)
GCIM	OC	7	125.026	Marker299967	Marker299967	0.919	3.0945	0.8445	8.2352	9.4101	10.2546
Table. QTLs for alpha-ketoisocaproic acid in soybean seed using ICIM
Method	pop	Chromosome	Position	LeftMarker	RightMarker	LOD	PVE(%)	Add	LeftCI	RightCI
ICIM	OC	7	125	Marker352079	Marker299967	3.0905	8.1022	-0.9191	123.5	125.5
ICIM	all	7	70	Marker397272	Marker386829	3.2453	3.7426	-0.6262	67.5	71.5
ICIM	all	16	92	Marker2577629	Marker2531483	3.558	4.1486	0.6769	90.5	94.5
Table. QTLs for alpha-ketoisocaproic acid trait in soybean seed using multi-locus GWAS methods
method	software	Chromosome	Marker Position (bp)	Marker	QTN effect	LOD score	-LOG10(P)	r2 (%)	MAF	Var_Error	Var_phen (total)
GWAS	FASTmrEMMA	7	14979365	Marker386829	0.9129	3.2175	3.9263	2.0089	0.4912	9.6632	9.9771
GWAS	mrMLM	16	2418465	Marker2545413	-0.6252	3.116	3.8186	3.5225	0.4861	10.3112	11.0947
GWAS	FASTmrMLM	16	2418465	Marker2545413	-0.4664	3.5514	4.2795	1.9603	0.4887	10.3811	11.0947
GWAS	FASTmrEMMA	16	2418465	Marker2545413	-0.9129	3.116	3.8186	1.8251	0.4887	10.3872	11.0947
GWAS	pKWmEB	16	2418465	Marker2545413	-0.4626	3.5527	4.2809	3.6518	0.4861	10.3832	10.6897
GWAS	ISIS EM-BLASSO	16	2418465	Marker2545413	-0.4818	3.4075	4.1275	2.092	0.4887	10.1191	11.0947

## Sheet: metabolite-10
Additional file 3: Table S13. mQTLs for metabolites in soybean seed using genome-wide composite interval mapping (GCIM), inclusive composite interval mapping (ICIM), and multi-locus GWAS methods
Table. QTLs for Arachidic acid in soybean seed using GCIM
Method	Pop	Chr	Position (cM)	Left_Marker	Right_Marker	Additive Effect	LOD	Var_Genet_(i)	r2 (%)	Var_Error	Var_Phen (total)
GCIM	OC	2	140.317	Marker1206053	Marker1206053	-0.2329	3.1727	0.0542	8.2198	0.6057	0.6599
Table. QTLs for Arachidic acid in soybean seed using ICIM
Method	pop	Chromosome	Position	LeftMarker	RightMarker	LOD	PVE(%)	Add	LeftCI	RightCI
ICIM	OC	2	141	Marker1173436	Marker1241414	3.1838	8.2963	0.2324	140.5	141.5
ICIM	OC	2	156	Marker1281312	Marker1282210	3.3521	8.8324	-0.1529	155.5	156.5

## Sheet: metabolite-11
Additional file 3: Table S13. mQTLs for metabolites in soybean seed using genome-wide composite interval mapping (GCIM), inclusive composite interval mapping (ICIM), and multi-locus GWAS methods
Table. QTLs for beta-Alanine in soybean seed using GCIM
Method	Pop	Chr	Position (cM)	Left_Marker	Right_Marker	Additive Effect	LOD	Var_Genet_(i)	r2 (%)	Var_Error	Var_Phen (total)
GCIM	all	6	59.7195	Marker1993733	Marker2000797	-0.4058	4.3306	0.1647	4.3783	3.4222	3.7611
GCIM	all	6	29.8615	Marker2075404	Marker2016055	-0.2871	3.1322	0.0824	3.749	2.0588	2.198
GCIM	OC	14	1.288	Marker1684827	Marker1684827	-0.3713	3.6128	0.1379	9.506	1.3126	1.4505
GCIM	RC	6	58.887	Marker2000797	Marker2000797	-0.5478	2.8704	0.3	5.7679	4.902	5.2021
Table. QTLs for beta-Alanine in soybean seed using ICIM
Method	pop	Chromosome	Position	LeftMarker	RightMarker	LOD	PVE(%)	Add	LeftCI	RightCI
ICIM	RC	6	40	Marker2055321	Marker1969210	3.1342	5.3066	0.5645	39.5	41.5
ICIM	RC	20	50	Marker1314287	Marker1371003	2.6695	5.0676	-0.5448	47.5	51.5
ICIM	OC	2	162	Marker1229770	Marker1282622	2.8551	6.9366	-0.3177	161.5	162.5
ICIM	OC	14	2	Marker1622325	Marker1675074	3.7449	8.9114	0.363	1.5	2.5
ICIM	all	6	55	Marker2052291	Marker2058577	4.3672	4.9517	0.433	54.5	55.5
ICIM	all	6	29	Marker2023741	Marker2075404	3.9132	4.0471	0.3087	26.5	32.5
Table. QTLs for beta-Alanine trait in soybean seed using multi-locus GWAS methods
method	software	Chromosome	Marker Position (bp)	Marker	QTN effect	LOD score	-LOG10(P)	r2 (%)	MAF	Var_Error	Var_phen (total)
GWAS	mrMLM	6	9164917	Marker2000797	-0.404	4.2526	5.01632	4.3366	0.4924	3.4225	3.7611
GWAS	FASTmrMLM	6	9164917	Marker2000797	-0.3393	4.2526	5.0163	3.0585	0.4925	3.3854	3.7611
GWAS	pKWmEB	6	9164917	Marker2000797	-0.3219	4.5054	5.2806	4.5489	0.4924	3.445	3.5774
GWAS	ISIS EM-BLASSO	6	9164917	Marker2000797	-0.3398	3.6756	4.4105	3.067	0.4925	3.3834	3.7611
GWAS	mrMLM	6	4658708	Marker2075404	-0.2761	3.051	3.74951	3.4518	0.4596	2.0607	2.198
GWAS	FASTmrMLM	6	4658708	Marker2075404	-0.2032	3.8951	4.6414	1.8691	0.4573	2.0747	2.198
GWAS	FASTmrEMMA	6	4658708	Marker2075404	-0.3975	3.5192	4.2455	1.7569	0.4573	2.0762	2.198
GWAS	pKWmEB	6	4658708	Marker2075404	-0.2252	3.9997	4.7512	4.0878	0.4596	2.0218	2.1348
GWAS	pKWmEB	20	11247510	Marker1381587	0.1965	3.087	3.7878	3.4899	0.4621
GWAS	ISIS EM-BLASSO	6	4658708	Marker2075404	-0.2271	4.0063	4.7582	2.3348	0.4573	2.0216	2.198

## Sheet: metabolite-12
Additional file 3: Table S13. mQTLs for metabolites in soybean seed using genome-wide composite interval mapping (GCIM), inclusive composite interval mapping (ICIM), and multi-locus GWAS methods
Table. QTLs for Capric Acid in soybean seed using GCIM
Method	Pop	Chr	Position (cM)	Left_Marker	Right_Marker	Additive Effect	LOD	Var_Genet_(i)	r2 (%)	Var_Error	Var_Phen (total)
GCIM	all	7	22.536	Marker371896	Marker371896	0.5728	2.8107	0.3281	3.1179	9.846	10.5244
GCIM	all	12	43.271	Marker2651433	Marker2651433	0.5626	2.7234	0.3165	3.0078
GCIM	OC	7	19.918	Marker371896	Marker371896	1.0727	3.0945	1.1506	8.046	13.1502	14.3009
Table. QTLs for Capric Acid in soybean seed using ICIM
Method	pop	Chromosome	Position	LeftMarker	RightMarker	LOD	PVE(%)	Add	LeftCI	RightCI
ICIM	OC	7	15	Marker318453	Marker311437	3.2555	9.6763	-1.0616	13.5	15.5
ICIM	OC	1	54	Marker1943039	Marker1792642	2.7826	7.4553	-1.0475	53.5	55.5
ICIM	all	7	17	Marker318453	Marker311437	3.0141	3.9165	-0.5956	15.5	17.5
ICIM	all	14	14	Marker1640915	Marker1754301	2.67	3.4908	-0.5617	13.5	15.5
Table. QTLs for Capric Acid trait in soybean seed using multi-locus GWAS methods
method	software	Chromosome	Marker Position (bp)	Marker	QTN effect	LOD score	-LOG10(P)	r2 (%)	MAF	Var_Error	Var_phen (total)
GWAS	mrMLM	7	3979579	Marker365141	0.6116	3.0914	3.79246	3.5537	0.4975	10.1255	10.5244
GWAS	FASTmrMLM	7	3979579	Marker365141	0.4532	3.0914	3.7925	1.9519	0.4975	10.1953	10.5244
GWAS	pLARmEB	7	3979579	Marker365141	0.4396	3.3534	4.0703	1.8361	0.4975	9.9676	10.5244
GWAS	pLARmEB	14	4004324	Marker1640915	0.0014	3.3103	4.0247	1.7569e-05	0.4899
GWAS	pKWmEB	14	4004324	Marker1640915	0.4785	3.1332	3.8369	4.1703	0.4899	9.9537	10.4942
GWAS	ISIS EM-BLASSO	14	4004324	Marker1640915	0.4752	3.1522	3.857	2.1454	0.4899	9.7021	10.5244

[truncated: 44 more sheets: metabolite-13, metabolite-14, metabolite-15, metabolite-17, metabolite-18, metabolite-19, metabolite-20, metabolite-21, metabolite-22, metabolite-23, metabolite-126, metabolite-25, metabolite-26, metabolite-27, metabolite-28, metabolite-29, metabolite-30, metabolite-31, metabolite-32, metabolite-33 …]
