# Supplementary material for: 4D genetic networks reveal the genetic basis of metabolites and seed oil-related traits in 398 soybean RILs
Source: Biotechnol Biofuels Bioprod. 2022 Sep 9;15:92. doi: 10.1186/s13068-022-02191-1 (PMC9461130; doi:10.1186/s13068-022-02191-1)
Supplement: Supplementary file 4 — Additional file 4: Table S14. mQTLs for lipids in soybean seed using genome-wide composite interval mapping (GCIM), inclusive composite interval mapping (ICIM), and multi-locus GWAS. [file 13068_2022_2191_MOESM4_ESM.xlsx]

## Sheet: lipids index
Sheet index	Description
lipid-1	TG(16:0/16:0/18:1)
lipid-2	TG(16:0/16:0/18:2)
lipid-3	TG(16:0/16:0/18:3)
lipid-4	TG(16:0/18:1/18:1)
lipid-5	TG(16:0/18:1/18:2)
lipid-6	TG(16:0/18:1/18:3)
lipid-7	TG(16:0/18:2/18:2)
lipid-8	TG(16:0/18:2/18:3)
lipid-9	TG(16:0/18:3/18:3)
lipid-10	TG(18:0/16:0/18:1)
lipid-11	TG(18:0/18:0/18:1)
lipid-12	TG(18:0/18:1/18:1)
lipid-13	TG(18:1/18:1/18:1)
lipid-14	TG(18:1/18:1/18:2)
lipid-15	TG(18:1/18:1/18:3)
lipid-16	TG(18:1/18:2/18:2)
lipid-17	TG(18:1/18:2/18:3)
lipid-18	TG(18:2/18:2/18:2)
lipid-19	TG(18:3/18:2/18:2)
lipid-20	TG(18:3/18:2/18:3)
lipid-21	TG(18:3/18:3/18:3)
lipid-22	TG(20:0/18:1/18:1)
lipid-23	TG(20:0/18:1/18:2)
lipid-24	TG(20:1/18:1/18:2)
lipid-25	TG(20:1/18:2/18:2)
lipid-26	TG(20:1/18:2/18:3)
lipid-27	TG(20:1/18:3/18:3)
lipid-28	TG(20:2/18:2/18:2)
lipid-29	DG(16:0/16:0)
lipid-30	DG(16:0/18:1)
lipid-31	DG(16:0/18:2)
lipid-32	DG(16:0/18:3)
lipid-33	DG(18:0/16:0)
lipid-34	DG(18:0/18:0)
lipid-35	DG(18:0/18:1)
lipid-36	DG(18:1/18:1)
lipid-37	DG(18:1/18:2)
lipid-38	DG(18:2/18:2)
lipid-39	DG(18:3/18:2)
lipid-40	DG(18:3/18:3)
lipid-41	DG(20:0/18:2)
lipid-42	DG(20:0/18:3)
lipid-43	DG(20:1/18:2)
lipid-44	DG(20:1/18:3)
lipid-45	Cer(d18:2/16:0)
lipid-46	CerG1(d18:2/16:0
lipid-47	CerG1(d18:2/22:1)
lipid-48	LPC(16:0)
lipid-49	LPC(18:0)
lipid-50	LPC(18:1)
lipid-51	LPC(18:2)
lipid-52	CL(18:2/18:1/18:1/18:2)
lipid-53	CL(18:2/18:2/18:2/18:1)
lipid-54	CL(18:2/18:2/18:2/18:2)
lipid-55	CL(18:3/18:2/18:2/18:2)
lipid-56	DGDG(16:0/18:2)
lipid-57	DGDG(16:0/18:3)
lipid-58	DGDG(18:3/18:3)
lipid-59	LPE(16:0)
lipid-60	LPE(18:1)
lipid-61	LPE(18:2)
lipid-62	OAHFA(18:1/18:0)
lipid-63	PC(16:0/18:1)
lipid-64	PC(16:0/18:2)
lipid-65	PC(16:0/18:3)
lipid-66	PC(18:0/18:1)
lipid-67	PC(18:1/18:1)
lipid-68	PC(18:1/18:2)
lipid-69	PC(18:2/18:2)
lipid-70	PE(16:0/18:1)
lipid-71	PE(16:0/18:2)
lipid-72	PE(16:0/18:3)
lipid-73	PE(18:0/18:1)
lipid-74	PE(18:1/18:1)
lipid-75	PE(18:1/18:2)
lipid-76	PE(18:2/18:2)
lipid-77	PE(18:3/18:2)
lipid-78	PE(18:3/18:3)
lipid-79	PE(20:0/18:1)
lipid-80	PE(20:0/18:2)
lipid-81	PE(20:0/18:3)
lipid-82	PG(16:0/16:0)
lipid-83	PG(16:0/18:1)
lipid-84	PG(16:0/18:2)
lipid-85	PG(18:0/16:0)
lipid-86	PG(18:0/18:1)
lipid-87	PG(18:0/18:2)
lipid-88	PG(18:1/18:2)
lipid-89	PI(16:0/18:1)
lipid-90	PI(16:0/18:2)
lipid-91	PI(16:0/18:3)
lipid-92	PI(18:0/18:1)
lipid-93	PI(18:1/18:1)
lipid-94	PI(18:1/18:2)
lipid-95	PI(18:2/18:2)
lipid-96	SQDG(16:0/18:1)
lipid-97	SQDG(16:0/18:2)
lipid-98	SQDG(16:0/18:3)
lipid-99	FA(16:0)
lipid-100	FA(18:0)
lipid-101	FA(18:1)
lipid-102	FA(18:2)
lipid-103	FA(18:3)
lipid-104	FA(20:0)
lipid-105	FA(20:1)
lipid-106	FA(20:2)
lipid-107	FA(22:1)

## Sheet: lipid-1
Additional file 4: Table S14. mQTLsfor lipids in soybean seed using genome-wide composite interval mapping (GCIM), inclusive composite interval mapping (ICIM), and multi-locus GWAS methods
Table. QTLs for TG(16:0/16:0/18:1) in soybean seed using GCIM
Method	Pop	Chr	Position (cM)	Left_Marker	Right_Marker	Additive Effect	LOD	Var_Genet_(i)	r2 (%)	Var_Error	Var_Phen (total)
GCIM	all	17	3.457	Marker224450	Marker224450	0.1628	5.2878	0.0265	4.935	0.4106	0.5369
GCIM	all	17	94.204	Marker241300	Marker241300	0.1861	6.0545	0.0346	6.4519
GCIM	all	17	116.436	Marker243952	Marker243952	-0.1739	5.296	0.0302	5.6326
GCIM	all	20	1.326	Marker1448070	Marker1448070	0.1177	2.8096	0.0138	2.5783
GCIM	all	17	5.861	Marker173889	Marker173889	0.1318	3.4025	0.0174	3.5861	0.4296	0.4844
GCIM	OC	17	22.91	Marker249266	Marker153862	0.1805	2.9107	0.0326	7.8885	0.3803	0.4129
GCIM	OC	17	9.61	Marker146276	Marker146276	0.2113	4.2667	0.0447	11.0084	0.361	0.4056
GCIM	RC	11	31.6613	Marker579785	Marker579785	0.1679	2.5609	0.0282	5.105	0.5241	0.5523
Table. QTLs for TG(16:0/16:0/18:1) in soybean seed using ICIM
Method	pop	Chromosome	Position	LeftMarker	RightMarker	LOD	PVE(%)	Add	LeftCI	RightCI
ICIM	RC	17	94	Marker223406	Marker241300	2.5791	5.1182	-0.1682	92.5	95.5
ICIM	OC	17	10	Marker146276	Marker248332	4.0058	9.7277	-0.1967	9.5	10.5
ICIM	OC	12	58	Marker2718329	Marker2675339	3.0105	7.5138	-0.1685	57.5	58.5
ICIM	OC	17	10	Marker146276	Marker248332	4.2349	10.9111	-0.2049	9.5	10.5
ICIM	all	17	4	Marker224450	Marker209020	4.7891	1.6315	-0.162	2.5	4.5
ICIM	all	17	94	Marker223406	Marker241300	22.8561	8.4867	-0.3701	93.5	95.5
ICIM	all	17	99	Marker206433	Marker200629	12.7487	4.4873	0.2686	97.5	100.5
ICIM	all	17	4	Marker224450	Marker209020	4.0492	4.6965	-0.1483	2.5	4.5
Table. QTLs for TG(16:0/16:0/18:1) trait in soybean seed using multi-locus GWAS methods
method	software	Chromosome	Marker Position (bp)	Marker	QTN effect	LOD score	-LOG10(P)	r2 (%)	MAF	Var_Error	Var_phen (total)
GWAS	mrMLM	17	41055530	Marker224450	0.1607	4.1133	4.8704	4.7991	0.4899	0.4655	0.5369
GWAS	FASTmrMLM	17	41055530	Marker224450	0.1269	3.5552	4.2835	2.99	0.4899	0.4564	0.5369
GWAS	FASTmrMLM	17	10830802	Marker241300	0.0954	3.2606	3.972	1.6843	0.4673
GWAS	FASTmrEMMA	17	41055530	Marker224450	0.2655	4.679	5.4618	3.1822	0.4899	0.4388	0.5369
GWAS	FASTmrEMMA	17	10830802	Marker241300	0.2793	5.1324	5.9338	3.544	0.4673
GWAS	FASTmrEMMA	17	5319860	Marker201006	-0.2369	4.2868	5.0521	2.5787	0.4887
GWAS	pKWmEB	17	12042161	Marker177973	0.0945	3.8801	4.6256	2.8814	0.4482	0.4683	0.4904
GWAS	ISIS EM-BLASSO	17	41055530	Marker224450	0.1331	3.4	4.1196	3.2928	0.4899	0.4385	0.5369
GWAS	ISIS EM-BLASSO	17	10830802	Marker241300	0.1402	3.874	4.6192	3.6351	0.4673
GWAS	ISIS EM-BLASSO	17	5319860	Marker201006	-0.1194	5.5464	6.3635	2.6515	0.4887
GWAS	pKWmEB	17	39884051	Marker211267	0.0001	3.6865	4.4219	1.7278	0.4937	0.4351	0.4469

## Sheet: lipid-2
Additional file 4: Table S14. mQTLsfor lipids in soybean seed using genome-wide composite interval mapping (GCIM), inclusive composite interval mapping (ICIM), and multi-locus GWAS methods
Table. QTLs for TG(16:0/16:0/18:1) in soybean seed using GCIM
Method	Pop	Chr	Position (cM)	Left_Marker	Right_Marker	Additive Effect	LOD	Var_Genet_(i)	r2 (%)	Var_Error	Var_Phen (total)
GCIM	RC	10	143.713	Marker1080126	Marker1080126	0.1373	3.1747	0.0188	6.4083	0.2751	0.294
Table. QTLs for TG(16:0/16:0/18:2) in soybean seed using ICIM
Method	pop	Chromosome	Position	LeftMarker	RightMarker	LOD	PVE(%)	Add	LeftCI	RightCI
ICIM	RC	10	144	Marker1080126	Marker1097141	3.0189	6.2275	-0.1332	143.5	144.5
ICIM	RC	5	64	Marker2102957	Marker2119485	2.7838	5.4057	-0.1215	61.5	64.5
ICIM	RC	10	147	Marker1118083	Marker1077464	2.518	4.7852	-0.1155	145.5	149.5
ICIM	OC	13	46	Marker2777110	Marker2783371	2.7154	5.5176	-0.1134	45.5	46.5
ICIM	OC	19	59	Marker1515308	Marker1527795	3.9567	8.1763	0.1387	58.5	59.5
ICIM	all	17	14	Marker182106	Marker174616	3.4796	4.4084	-0.1029	12.5	15.5
ICIM	all	17	88	Marker177973	Marker229064	2.5035	3.084	-0.0863	86.5	89.5
ICIM	all	17	10	Marker146276	Marker248332	3.3825	3.4481	-0.0961	9.5	10.5
ICIM	all	19	57	Marker1540580	Marker1552790	2.9568	3.0211	0.0898	56.5	57.5
Table. QTLs for TG(16:0/16:0/18:2) trait in soybean seed using multi-locus GWAS methods
method	software	Chromosome	Marker Position (bp)	Marker	QTN effect	LOD score	-LOG10(P)	r2 (%)	MAF	Var_Error	Var_phen (total)
GWAS	mrMLM	17	40206713	Marker182106	0.1091	3.8875	4.63342	4.3976	0.4848	0.2502	0.2698
GWAS	FASTmrEMMA	17	40206713	Marker182106	0.1573	3.2072	3.9154	2.2328	0.4849	0.248	0.2698
GWAS	pKWmEB	17	11565726	Marker229064	0.0538	4.9591	5.7536	3.408	0.4672	0.2513	0.2617
GWAS	mrMLM	19	30281881	Marker1522898	-0.1016	3.5476	4.2755	4.0841	0.4836	0.2315	0.2529
GWAS	FASTmrMLM	19	30281881	Marker1522898	-0.0792	3.6945	4.4304	2.4783	0.4812	0.2329	0.2529
GWAS	ISIS EM-BLASSO	19	30281881	Marker1522898	-0.0788	3.6945	4.4304	2.4541	0.4812	0.2281	0.2529

## Sheet: lipid-3
Additional file 4: Table S14. mQTLsfor lipids in soybean seed using genome-wide composite interval mapping (GCIM), inclusive composite interval mapping (ICIM), and multi-locus GWAS methods
Table. QTLs for TG(16:0/16:0/18:1) in soybean seed using GCIM
Method	Pop	Chr	Position (cM)	Left_Marker	Right_Marker	Additive Effect	LOD	Var_Genet_(i)	r2 (%)	Var_Error	Var_Phen (total)
GCIM	all	17	5.861	Marker173889	Marker173889	0.1605	5.1578	0.0258	5.6523	0.4161	0.4559
GCIM	all	14	12.399	Marker1626292	Marker1626292	0.1205	2.8615	0.0145	3.1713	0.429	0.4579
GCIM	OC	11	9.222	Marker580107	Marker580107	-0.1553	3.0658	0.0241	7.2716	0.2787	0.3316
GCIM	OC	17	7.463	Marker181452	Marker181452	0.1697	3.5943	0.0288	8.6831
Table. QTLs for TG(16:0/16:0/18:3) in soybean seed using ICIM
Method	pop	Chromosome	Position	LeftMarker	RightMarker	LOD	PVE(%)	Add	LeftCI	RightCI
ICIM	OC	11	9	Marker632706	Marker580107	3.6769	7.4849	0.1675	8.5	9.5
ICIM	OC	12	58	Marker2718329	Marker2675339	3.1023	6.2082	-0.1526	57.5	58.5
ICIM	OC	17	7	Marker201004	Marker181452	4.5942	9.5896	-0.1913	6.5	9.5
ICIM	OC	11	9	Marker632706	Marker580107	3.8969	7.9806	0.1691	8.5	10.5
ICIM	OC	12	58	Marker2718329	Marker2675339	3.2906	6.5816	-0.1535	57.5	58.5
ICIM	OC	17	7	Marker201004	Marker181452	3.7909	7.8697	-0.1696	6.5	9.5
ICIM	all	14	12	Marker1677544	Marker1626292	55.114	8.9889	-0.6102	11.5	12.5
ICIM	all	17	4	Marker224450	Marker209020	4.2352	0.4995	-0.1439	2.5	4.5
ICIM	all	14	12	Marker1677544	Marker1626292	57.4891	4.1168	-0.6467	11.5	12.5
Table. QTLs for TG(16:0/16:0/18:3) trait in soybean seed using multi-locus GWAS methods
method	software	Chromosome	Marker Position (bp)	Marker	QTN effect	LOD score	-LOG10(P)	r2 (%)	MAF	Var_Error	Var_phen (total)
GWAS	mrMLM	17	41055530	Marker224450	0.1637	5.2199	6.0247	5.866	0.4899	0.4158	0.4559
GWAS	FASTmrMLM	14	3553972	Marker1626292	0.0329	3.6633	4.3975	0.2373	0.5	0.4153	0.4559
GWAS	pKWmEB	14	3553972	Marker1626292	0.0633	3.6547	4.3884	32.9445	0.5	0.412	0.4417
GWAS	pKWmEB	14	4106380	Marker1701754	1.1389e-05	3.3107	4.0251	20.7754	0.4886
GWAS	ISIS EM-BLASSO	17	41055530	Marker224450	0.131	3.3459	4.0623	3.7522	0.4899	0.4123	0.4559
GWAS	pKWmEB	10	5113521	Marker1063844	9.0283e-05	3.3768	4.095	0.425	0.4785	0.4339	0.4435
GWAS	pKWmEB	14	3553972	Marker1626292	0.0689	3.1811	3.8877	32.2763	0.5
GWAS	pKWmEB	14	4106380	Marker1701754	1.2242e-05	3.8672	4.6121	22.2058	0.4886

## Sheet: lipid-4
Additional file 4: Table S14. mQTLsfor lipids in soybean seed using genome-wide composite interval mapping (GCIM), inclusive composite interval mapping (ICIM), and multi-locus GWAS methods
Table. QTLs for TG(16:0/16:0/18:1) in soybean seed using GCIM
Method	Pop	Chr	Position (cM)	Left_Marker	Right_Marker	Additive Effect	LOD	Var_Genet_(i)	r2 (%)	Var_Error	Var_Phen (total)
GCIM	all	10	28.287	Marker1069694	Marker1069694	0.1652	3.0046	0.0273	3.1821	0.7504	0.8575
GCIM	all	12	65.589	Marker2718329	Marker2718329	0.168	3.1575	0.0282	3.2917
GCIM	all	12	65.589	Marker2718329	Marker2718329	0.1853	4.3244	0.0343	4.6566	0.6623	0.7376
GCIM	OC	17	8.3255	Marker181452	Marker244589	0.2203	2.6583	0.0485	7.1551	0.6299	0.6784
GCIM	OC	17	20.177	Marker169851	Marker169851	0.2182	2.6627	0.0476	7.0356	0.6292	0.6768
GCIM	RC	12	68.189	Marker2718329	Marker2718329	0.2032	2.8891	0.0413	5.7725	0.6739	0.7152
Table. QTLs for TG(16:0/18:1/18:1) in soybean seed using ICIM
Method	pop	Chromosome	Position	LeftMarker	RightMarker	LOD	PVE(%)	Add	LeftCI	RightCI
ICIM	RC	12	68	Marker2710775	Marker2718329	2.8381	5.9259	-0.2015	67.5	68.5
ICIM	OC	17	10	Marker146276	Marker248332	2.7607	7.2133	-0.2255	9.5	10.5
ICIM	OC	17	20	Marker150849	Marker169851	2.6292	7.0318	-0.2171	17.5	20.5
ICIM	all	10	29	Marker1069694	Marker1084140	2.8541	3.8481	-0.1648	26.5	31.5
ICIM	all	12	65	Marker2697651	Marker2718329	2.5699	3.3787	-0.1542	64.5	65.5
ICIM	all	17	46	Marker203384	Marker211391	2.619	3.369	-0.1556	45.5	46.5
ICIM	all	12	65	Marker2697651	Marker2718329	4.1285	5.0669	-0.1866	64.5	65.5
Table. QTLs for TG(16:0/18:1/18:1) trait in soybean seed using multi-locus GWAS methods
method	software	Chromosome	Marker Position (bp)	Marker	QTN effect	LOD score	-LOG10(P)	r2 (%)	MAF	Var_Error	Var_phen (total)
GWAS	mrMLM	10	45652513	Marker1069694	0.1731	3.2579	3.96915	3.4597	0.4659	0.7766	0.8575
GWAS	FASTmrEMMA	10	45652513	Marker1069694	0.2596	3.2579	3.9691	1.8915	0.4661	0.766	0.8575
GWAS	pKWmEB	17	33445781	Marker236854	0.1141	4.2539	5.0177	3.6431	0.4369	0.7656	0.8054
GWAS	ISIS EM-BLASSO	10	45652513	Marker1069694	0.119	3.1843	3.8911	1.6337	0.4661	0.7495	0.8575
GWAS	pKWmEB	12	4771281	Marker2718329	0.1414	3.4641	4.1873	4.4941	0.4735	0.6706	0.6962

## Sheet: lipid-5
Additional file 4: Table S14. mQTLsfor lipids in soybean seed using genome-wide composite interval mapping (GCIM), inclusive composite interval mapping (ICIM), and multi-locus GWAS methods
Table. QTLs for TG(16:0/16:0/18:1) in soybean seed using GCIM
Method	Pop	Chr	Position (cM)	Left_Marker	Right_Marker	Additive Effect	LOD	Var_Genet_(i)	r2 (%)	Var_Error	Var_Phen (total)
GCIM	all	10	26.315	Marker1006569	Marker1006569	0.1502	3.0612	0.0226	3.3898	0.6208	0.6659
GCIM	all	7	139.765	Marker373127	Marker370963	-0.1502	2.8874	0.0226	3.3869
GCIM	RC	1	134.225	Marker1865193	Marker1865193	-0.223	3.3333	0.0497	6.6064	0.6464	0.7527
GCIM	RC	10	30.377	Marker1006569	Marker1006569	0.238	3.9624	0.0566	7.5235
GCIM	RC	1	134.225	Marker1865193	Marker1865193	-0.2306	3.3872	0.0532	6.886	0.6797	0.7721
GCIM	RC	10	30.377	Marker1006569	Marker1006569	0.1981	2.6464	0.0392	5.0822
GCIM	RC	5	64.1185	Marker2102957	Marker2119485	0.1189	2.8056	0.0141	5.309	0.2358	0.2663
GCIM	RC	19	28.4855	Marker1575567	Marker1460807	0.1279	3.0999	0.0164	6.1411
Table. QTLs for TG(16:0/18:1/18:2) in soybean seed using ICIM
Method	pop	Chromosome	Position	LeftMarker	RightMarker	LOD	PVE(%)	Add	LeftCI	RightCI
ICIM	RC	1	135	Marker1865193	Marker1827971	3.1008	4.9997	0.2147	130.5	139.5
ICIM	RC	10	31	Marker1006569	Marker1069694	3.7884	5.8931	-0.231	29.5	31.5
ICIM	OC	6	10	Marker1990237	Marker1969292	3.7351	8.5341	0.218	8.5	11.5
ICIM	OC	17	4	Marker224450	Marker209020	2.9901	6.9623	-0.1978	3.5	4.5
ICIM	all	6	9	Marker1990237	Marker1969292	3.0455	3.8999	0.1456	8.5	11.5
ICIM	all	7	150	Marker374314	Marker325634	2.7239	3.4321	0.1367	148.5	150.5
ICIM	all	10	27	Marker1006569	Marker1069694	2.892	3.8097	-0.144	25.5	28.5
ICIM	all	1	126	Marker1865193	Marker1827971	2.5033	2.9825	0.1431	123.5	129.5
ICIM	RC	5	64	Marker2102957	Marker2119485	3.2888	5.8643	-0.1248	61.5	64.5
ICIM	RC	19	29	Marker1575567	Marker1460807	3.3592	6.0513	-0.128	27.5	30.5
ICIM	all	17	8	Marker201004	Marker181452	3.4114	3.9018	-0.1006	6.5	9.5
ICIM	all	12	57	Marker2624957	Marker2729534	3.0824	3.5362	-0.0959	53.5	57.5
Table. QTLs for TG(16:0/18:1/18:2) trait in soybean seed using multi-locus GWAS methods
method	software	Chromosome	Marker Position (bp)	Marker	QTN effect	LOD score	-LOG10(P)	r2 (%)	MAF	Var_Error	Var_phen (total)
GWAS	FASTmrEMMA	10	46058619	Marker1006569	0.2373	3.593	4.3234	2.1494	0.4611	0.5955	0.6396
GWAS	pKWmEB	7	42093550	Marker370963	-0.0881	3.2803	3.9929	2.9795	0.4975	0.6242	0.6374
GWAS	ISIS EM-BLASSO	10	46058619	Marker1006569	0.0974	3.7721	4.5121	1.4694	0.4611	0.6066	0.6396
GWAS	ISIS EM-BLASSO	1	2725993	Marker1865193	-0.0806	3.2926	4.0059	0.8981	0.4259	0.6766	0.6907
GWAS	pKWmEB	6	46943367	Marker1996457	-0.0262	3.2555	3.9666	1.8719	0.4785	0.2491	0.2524
GWAS	FASTmrEMMA	12	6240016	Marker2729534	0.0004	3.5148	4.2409	1.1481e-05	0.4749	0.2444	0.2537
GWAS	ISIS EM-BLASSO	12	6240016	Marker2729534	0.0839	3.1473	3.8518	2.7533	0.4749	0.2345	0.2537

## Sheet: lipid-6
Additional file 4: Table S14. mQTLsfor lipids in soybean seed using genome-wide composite interval mapping (GCIM), inclusive composite interval mapping (ICIM), and multi-locus GWAS methods
Table. QTLs for TG(16:0/16:0/18:1) in soybean seed using GCIM
Method	Pop	Chr	Position (cM)	Left_Marker	Right_Marker	Additive Effect	LOD	Var_Genet_(i)	r2 (%)	Var_Error	Var_Phen (total)
GCIM	all	18	75.981	Marker970287	Marker970287	0.1637	2.8791	0.0268	3.2877	0.7825	0.8155
GCIM	RC	15	86.475	Marker119263	Marker119263	-0.2338	3.4108	0.0547	6.717	0.7594	0.8141
GCIM	all	17	88.098	Marker229064	Marker229064	0.0781	2.9581	0.0061	3.1181	0.1794	0.1957
GCIM	all	20	1.326	Marker1448070	Marker1448070	0.0744	2.6377	0.0055	2.8803	0.1754	0.192
GCIM	OC	17	7.463	Marker181452	Marker181452	0.1021	2.5293	0.0104	6.6613	0.1462	0.1566
GCIM	OC	8	77	Marker685772	Marker685772	0.1205	3.0513	0.0145	8.1016	0.1648	0.1793
GCIM	RC	11	74.647	Marker658112	Marker658112	0.1204	3.3993	0.0145	6.9549	0.1941	0.2086
Table. QTLs for TG(16:0/18:1/18:3) in soybean seed using ICIM
Method	pop	Chromosome	Position	LeftMarker	RightMarker	LOD	PVE(%)	Add	LeftCI	RightCI
ICIM	RC	15	86	Marker9689	Marker119263	3.3696	6.3286	0.2289	85.5	87.5
ICIM	RC	18	94	Marker841529	Marker970287	2.8262	5.1855	-0.2071	92.5	94.5
ICIM	RC	6	82	Marker2010233	Marker1998643	2.6006	5.9023	-0.2083	80.5	82.5
ICIM	all	5	58	Marker2187077	Marker2178818	2.6233	2.5047	0.1492	54.5	60.5
ICIM	all	14	46	Marker1657265	Marker1637581	3.8263	3.624	-0.1795	45.5	46.5
ICIM	all	15	76	Marker29114	Marker25552	3.6367	3.4884	0.1762	75.5	76.5
ICIM	all	18	76	Marker970287	Marker835065	3.7648	3.5656	-0.1781	73.5	76.5
ICIM	all	6	68	Marker1987865	Marker2037589	2.7807	3.1228	-0.1673	66.5	69.5
ICIM	RC	11	75	Marker658112	Marker609435	3.386	7.1123	-0.1223	73.5	76.5
ICIM	RC	20	1	Marker1322645	Marker1360847	2.6478	5.2559	-0.0979	0	1.5
ICIM	OC	17	8	Marker181452	Marker244589	2.5006	6.6598	-0.1035	6.5	9.5
ICIM	OC	7	35	Marker288299	Marker366921	2.8853	7.2174	0.1122	34.5	35.5
ICIM	OC	8	77	Marker685772	Marker685569	3.5745	8.9043	-0.1256	75.5	78.5
ICIM	all	17	8	Marker201004	Marker181452	3.2349	4.4655	-0.082	6.5	9.5
Table. QTLs for TG(16:0/18:1/18:3) trait in soybean seed using multi-locus GWAS methods
method	software	Chromosome	Marker Position (bp)	Marker	QTN effect	LOD score	-LOG10(P)	r2 (%)	MAF	Var_Error	Var_phen (total)
GWAS	mrMLM	3	45676334	Marker2508846	0.1731	3.3451	4.0615	3.6038	0.4874	0.7324	0.8155
GWAS	mrMLM	12	7299572	Marker2692248	-0.1883	3.3163	4.03101	4.2086	0.4823
GWAS	mrMLM	18	51143033	Marker970287	0.1812	3.5756	4.30504	3.9483	0.4924
GWAS	FASTmrMLM	12	7299572	Marker2692248	-0.1135	3.2522	3.9631	1.5575	0.4812	0.7417	0.8155
GWAS	FASTmrMLM	18	51143033	Marker970287	0.1373	3.6221	4.3541	2.3072	0.4899
GWAS	FASTmrEMMA	3	45676334	Marker2508846	0.2185	3.0721	3.772	1.4411	0.4899	0.7897	0.8155
GWAS	pKWmEB	12	7299572	Marker2692248	-0.116	3.4651	4.1884	3.1693	0.4823	0.7277	0.809
GWAS	pKWmEB	18	51147243	Marker835065	0.1063	3.6425	4.3756	3.76	0.4949
GWAS	ISIS EM-BLASSO	6	18810386	Marker1983487	0.1333	3.0984	3.7999	2.177	0.4824	0.6858	0.8155
GWAS	ISIS EM-BLASSO	12	7299572	Marker2692248	-0.1098	3.459	4.1819	1.4576	0.4812
GWAS	ISIS EM-BLASSO	14	30226984	Marker1651628	0.1348	3.4215	4.1423	2.2241	0.4887
GWAS	ISIS EM-BLASSO	18	51143033	Marker970287	0.1343	3.9701	4.7202	2.2081	0.4899
GWAS	pKWmEB	12	7299572	Marker2692248	-0.0607	3.1401	3.8442	2.5819	0.4823	0.7903	0.8003
GWAS	mrMLM	17	11565726	Marker229064	0.0793	3.6737	4.40846	3.1927	0.4672	0.1743	0.1957
GWAS	mrMLM	20	545567	Marker1422031	0.0741	3.9197	4.66725	2.7855	0.471
GWAS	FASTmrMLM	20	545567	Marker1422031	0.064	3.4034	4.1232	2.079	0.4711	0.1734	0.1957
GWAS	FASTmrMLM	20	33978090	Marker1377578	-0.0467	3.229	3.9385	1.1099	0.4799
GWAS	FASTmrEMMA	17	41700297	Marker246170	0.0001	3.7401	4.4784	1.3661e-06	0.4774	0.1821	0.1957
GWAS	pKWmEB	13	7565768	Marker2797379	0.0149	3.9102	4.6573	1.6575	0.4798	0.1738	0.1854
GWAS	pKWmEB	13	19742684	Marker2749147	0.0005	3.7916	4.5326	0.1799	0.4798
GWAS	pKWmEB	20	545567	Marker1422031	0.0572	4.3924	5.1626	2.766	0.471
GWAS	ISIS EM-BLASSO	13	23527923	Marker2801439	-0.0219	4.2742	5.0389	0.2342	0.4133	0.1692	0.1957
GWAS	ISIS EM-BLASSO	20	545567	Marker1422031	0.0538	4.7081	5.4921	1.4686	0.4711
GWAS	FASTmrMLM	19	33820840	Marker1511040	-0.0373	3.0486	3.747	0.7217	0.4975	0.176	0.192
GWAS	pLARmEB	9	42260654	Marker537592	-0.0001	3.3506	4.0673	5.6239e-06	0.4774	0.172	0.192
GWAS	pLARmEB	16	5011059	Marker2606007	-0.0023	4.0461	4.7999	0.0028	0.4962
GWAS	pKWmEB	15	9770487	Marker83293	5.0727e-05	3.0576	3.7565	0.6811	0.4949	0.177	0.1808

## Sheet: lipid-7
Additional file 4: Table S14. mQTLsfor lipids in soybean seed using genome-wide composite interval mapping (GCIM), inclusive composite interval mapping (ICIM), and multi-locus GWAS methods
Table. QTLs for TG(16:0/16:0/18:1) in soybean seed using GCIM
Method	Pop	Chr	Position (cM)	Left_Marker	Right_Marker	Additive Effect	LOD	Var_Genet_(i)	r2 (%)	Var_Error	Var_Phen (total)
GCIM	OC	8	77	Marker685772	Marker685772	0.1649	2.7304	0.0272	7.2823	0.3462	0.3734
Table. QTLs for TG(16:0/18:2/18:2) in soybean seed using ICIM
Method	pop	Chromosome	Position	LeftMarker	RightMarker	LOD	PVE(%)	Add	LeftCI	RightCI
ICIM	OC	8	77	Marker685772	Marker685569	2.6776	7.6174	-0.1629	75.5	78.5
Table. QTLs for TG(16:0/18:2/18:2) trait in soybean seed using multi-locus GWAS methods
method	software	Chromosome	Marker Position (bp)	Marker	QTN effect	LOD score	-LOG10(P)	r2 (%)	MAF	Var_Error	Var_phen (total)

## Sheet: lipid-8
Additional file 4: Table S14. mQTLsfor lipids in soybean seed using genome-wide composite interval mapping (GCIM), inclusive composite interval mapping (ICIM), and multi-locus GWAS methods
Table. QTLs for TG(16:0/16:0/18:1) in soybean seed using GCIM
Method	Pop	Chr	Position (cM)	Left_Marker	Right_Marker	Additive Effect	LOD	Var_Genet_(i)	r2 (%)	Var_Error	Var_Phen (total)
GCIM	all	17	9.968	Marker146276	Marker146276	0.1428	4.1754	0.0204	4.6715	0.4073	0.4365
GCIM	all	12	55.4215	Marker2624957	Marker2729534	0.1318	3.245	0.0174	4.1477	0.3941	0.4185
GCIM	OC	2	141.157	Marker1241414	Marker1241414	-0.1518	2.7332	0.023	6.517	0.3017	0.3535
GCIM	OC	17	7.463	Marker181452	Marker181452	0.1618	3.0445	0.0262	7.4076
GCIM	OC	2	142.875	Marker1161043	Marker1161043	-0.1603	2.7914	0.0257	6.7149	0.3351	0.3828
GCIM	OC	17	7.463	Marker181452	Marker181452	0.1483	2.521	0.022	5.7444
GCIM	RC	5	56.393	Marker2178818	Marker2178818	0.1614	2.7088	0.026	5.3685	0.459	0.4851
GCIM	RC	12	59.6721	Marker2696379	Marker2696379	0.1688	3.1639	0.0285	6.3193	0.4224	0.4509
Table. QTLs for TG(16:0/18:2/18:3) in soybean seed using ICIM
Method	pop	Chromosome	Position	LeftMarker	RightMarker	LOD	PVE(%)	Add	LeftCI	RightCI
ICIM	RC	5	56	Marker2187077	Marker2178818	2.5643	5.2999	-0.1587	53.5	58.5
ICIM	RC	12	59	Marker2624957	Marker2729534	3.2309	6.4931	-0.1749	56.5	59.5
ICIM	OC	11	9	Marker632706	Marker580107	2.6776	6.7949	0.1518	8.5	10.5
ICIM	OC	17	8	Marker181452	Marker244589	3.4829	8.9375	-0.1755	6.5	9.5
ICIM	OC	2	143	Marker1161043	Marker1221985	4.1381	8.6909	0.1783	141.5	143.5
ICIM	OC	13	50	Marker2853160	Marker2861579	2.5431	5.1979	-0.1396	49.5	50.5
ICIM	OC	17	8	Marker181452	Marker244589	2.7047	5.6653	-0.1452	6.5	9.5
ICIM	all	17	10	Marker146276	Marker248332	4.3752	4.9648	-0.1471	9.5	10.5
ICIM	all	12	65	Marker2697651	Marker2718329	3.0703	3.6228	-0.1213	64.5	65.5
ICIM	all	17	10	Marker146276	Marker248332	3.3769	3.8007	-0.1245	9.5	10.5
Table. QTLs for TG(16:0/18:2/18:3) trait in soybean seed using multi-locus GWAS methods
method	software	Chromosome	Marker Position (bp)	Marker	QTN effect	LOD score	-LOG10(P)	r2 (%)	MAF	Var_Error	Var_phen (total)
GWAS	pKWmEB	17	40619610	Marker244589	0.1055	3.6661	4.4005	4.3999	0.4735	0.4039	0.4274
GWAS	ISIS EM-BLASSO	2	20352338	Marker1277700	-0.0792	3.1967	3.9043	1.438	0.495	0.409	0.4365
GWAS	FASTmrMLM	17	39884051	Marker211267	4.9496e-05	3.1908	3.898	5.8498e-07	0.4937	0.403	0.4185
GWAS	pLARmEB	6	17008047	Marker1998840	2.2369e-05	3.1789	3.8854	1.1956e-07	0.4862	0.382	0.4185
GWAS	pLARmEB	12	5309387	Marker2729868	0.0856	3.7279	4.4655	1.7515	0.4874
GWAS	pLARmEB	13	20486836	Marker2790748	0.01	3.3977	4.1171	0.0236	0.4799
GWAS	pKWmEB	12	5309387	Marker2729868	0.0846	3.6933	4.4291	3.567	0.4874	0.3914	0.4091

## Sheet: lipid-9
Additional file 4: Table S14. mQTLsfor lipids in soybean seed using genome-wide composite interval mapping (GCIM), inclusive composite interval mapping (ICIM), and multi-locus GWAS methods
Table. QTLs for TG(16:0/16:0/18:1) in soybean seed using GCIM
Method	Pop	Chr	Position (cM)	Left_Marker	Right_Marker	Additive Effect	LOD	Var_Genet_(i)	r2 (%)	Var_Error	Var_Phen (total)
GCIM	all	14	12.399	Marker1626292	Marker1626292	0.1146	2.7707	0.0131	2.9981	0.401	0.4382
GCIM	all	12	69.255	Marker2719781	Marker2719781	0.1296	3.4519	0.0168	3.7559	0.4104	0.447
GCIM	RC	5	43.546	Marker2086805	Marker2086805	0.1551	2.8922	0.0241	5.697	0.3983	0.4224
Table. QTLs for TG(16:0/18:3/18:3) in soybean seed using ICIM
Method	pop	Chromosome	Position	LeftMarker	RightMarker	LOD	PVE(%)	Add	LeftCI	RightCI
ICIM	RC	5	44	Marker2086805	Marker2154969	2.9248	5.7757	-0.1568	42.5	44.5
ICIM	OC	2	141	Marker1173436	Marker1241414	3.7047	7.83	0.1856	140.5	141.5
ICIM	OC	12	61	Marker2675339	Marker2719781	2.6485	5.6346	-0.1575	58.5	61.5
ICIM	OC	13	50	Marker2853160	Marker2861579	2.8989	7.5085	-0.1733	49.5	50.5
ICIM	all	14	12	Marker1677544	Marker1626292	47.9079	4.298	-0.5626	11.5	12.5
ICIM	all	12	69	Marker2675339	Marker2719781	3.4254	3.9176	-0.1337	65.5	69.5
Table. QTLs for TG(16:0/18:3/18:3) trait in soybean seed using multi-locus GWAS methods
method	software	Chromosome	Marker Position (bp)	Marker	QTN effect	LOD score	-LOG10(P)	r2 (%)	MAF	Var_Error	Var_phen (total)
GWAS	pLARmEB	10	30726860	Marker1026433	-0.0002	3.4533	4.1759	1.0269e-05	0.4874	0.4151	0.447
GWAS	pLARmEB	11	8868274	Marker582376	0.004	3.8667	4.6116	0.0035	0.4887

[truncated: 95 more sheets: lipid-10, lipid-11, lipid-12, lipid-13, lipid-14, lipid-15, lipid-16, lipid-17, lipid-18, lipid-19, lipid-20, lipid-21, lipid-22, lipid-23, lipid-24, lipid-25, lipid-26, lipid-27, lipid-28, lipid-29 …]
